# Supplementary material for: Fine-Scale Reconstruction of the Evolution of FII-33 Multidrug Resistance Plasmids Enables High-Resolution Genomic Surveillance
Source: mSystems. 2022 Jan 18;7(1):e00831-21. doi: 10.1128/msystems.00831-21 (PMC8765060; doi:10.1128/msystems.00831-21)
Supplement: TABLE S1 [file msystems.00831-21-st001.xlsx]

## Sheet: Sheet1
PLASMID_ACCESSION	Plasmid name	Plasmid size	Replicon	Sub-lineage	Summary	traI (bases present)	Host strain accession	Host strain name	Host strain specie	Sequence type	Year	Country: province/city	BioSample	Specimen	Host	Sample source
AP018568	pMH17-012N_2	87954	F33 N	1.2.4	1 + N + ColE10	complete	na	MH17-012N	Citrobacter freundii	na	2017	Viet Nam: Hanoi	SAMD00112927	urine	Homo sapiens	human clinical
AP018674	pGSU10-3-3	66250	F33 N	1.2.2	1 + N	1 to 5041	NZ_AP018671.1	GSU10-3	Klebsiella pneumoniae	11	2017	Japan: Tokyo	SAMD00116246	wastewater	wastewater treatment plant	non-hospital environment
CP016402	pF77	57009	F33	3.2.1	3 - no-R	5110 to 5217	na	F77	Klebsiella pneumoniae subsp. pneumoniae	na	2014	China: Fujian	SAMN04957810	bile	Homo sapiens	human clinical
CP016403	Pf5	105125	F33 R	3.1	3	5110 to 5217	na	f5	Klebsiella pneumoniae subsp. pneumoniae	na	2014	China: Fujian	SAMN04957808	sputum	Homo sapiens	human clinical
CP017086	pT18	59035	F33 N RCR	3.2.4	3 + Nc + RCR	5110 to 5217	NZ_CP017085.1	T18	Proteus mirabilis	na	2014	China: Zhejiang	SAMN05715220	urine	Homo sapiens	human clinical
CP017633	pSLK172-2	120528	F33 N X1	1.2.5	1 + N + X1	complete, uninterrupted	NZ_CP017631.1	SLK172	Escherichia coli	189	2015	China: Beijing	SAMN05853574	feces (Diarrhea)	Homo sapiens	human clinical
CP017981	pGZ3_NDM5	91451	F33	1.1	1	complete, uninterrupted	NZ_CP017980.1	CH611_eco	Escherichia coli	4981	2015	China: Guangdong	SAMN05969695	urine from cystostomy	Homo sapiens	human clinical
CP018455	unnamed	162552	F33 R	3.1	3	1 to 2088 + 5110 to 5217	NZ_CP018454.1	SWU01	Klebsiella pneumoniae	11	2015	China: Sichuan	SAMN06109054	blood specimen	Homo sapiens	human clinical
CP019269	p13C1079T-2	65009	F33 N	1.2.4	1 + N + ColE10	1 to 43	NZ_CP019267.1	13C1079T	Escherichia coli	155	2013	China: Hong Kong	SAMN06219551	stool	chicken	agricultural animal
CP019272	p13P460A-1	129452	F33 N X1	1.2.5	1 + N + X1	complete, uninterrupted	NZ_CP019271.1	13P460A	Escherichia coli	58	2013	China: Hong Kong	SAMN06219552	stool	pig	agricultural animal
CP019276	p13P477T-3	91701	F33	1.1	1	complete, uninterrupted	NZ_CP019273.1	13P477T	Escherichia coli	117	2013	China: Hong Kong	SAMN06219553	stool	pig	agricultural animal
CP023725	unnamed3	103454	F33 R N	3.1.2	3 + Na	1 to 5124	NZ_CP023722.1	TVGHCRE225	Klebsiella pneumoniae	11	2014	China: Taiwan	SAMN07672549	intraabdominal abscess (sepsis)	Homo sapiens	human clinical
CP023938	unnamed2	91069	F33	3.2.1	3 - no-R	1 to 5117 + 5110 to 5217	NZ_CP023933.1	FDAARGOS_443	Klebsiella pneumoniae	11	2012	Canada: BC	SAMN07312487	Rectal	Homo sapiens	human clinical
CP023942	unnamed2	187926	F33 R	3.1	3	1 to 5117 + 5110 to 5217	NZ_CP023941.1	FDAARGOS_444	Klebsiella pneumoniae	11	2013	Canada: BC	SAMN07312488	wound	Homo sapiens	human clinical
CP024823	pCREC-591_2	64564	F33	1.1	1	complete, uninterrupted	NZ_CP024821.1	CREC-591	Escherichia coli	101	2015	South Korea	SAMN07944241	Peritoneal fluid	Homo sapiens	human clinical
CP025458	p69-2	128563	F33 R	3.1	3	5110 to 5217	NZ_CP025456.1	KP69	Klebsiella pneumoniae	11	2017	China: Shanghai	SAMN08180551	na	Homo sapiens	human clinical
CP025463	p44-2	161580	F33 R	3.1	3	5110 to 5217	NZ_CP025461.1	F44	Klebsiella pneumoniae	11	2016	China: Shanghai	SAMN08180798	na	Homo sapiens	human clinical
CP025677	pEA-1	129356	F33 N X1	1.2.6	1 + N + ColE10 + X1	complete, uninterrupted	NZ_CP025676.1	ChinaSP140150	Escherichia albertii	4479	2014	China: Sichuan	SAMN08242133	food	Gallus gallus	agricultural animal
CP025949	pRmtB_020023	73313	F33	1.1	1	complete, uninterrupted	NZ_CP025950.3	SCEC020023	Escherichia coli	617	2016	China: Sichuan	SAMN07768275	na	Homo sapiens	human clinical
CP025952	pKPGD4	170821	F33 R	3.1	3	1 to 5117 + 5110 to 5217	NZ_CP025951.1	GD4	Klebsiella pneumoniae subsp. pneumoniae	11	2015	China	SAMN08166690	na	Homo sapiens	human clinical
CP026131	pF1_1	164510	F33 R	3.1	3	1 to 2088 + 5110 to 5217	NZ_CP026130.1	F1	Klebsiella pneumoniae	11	2014	China: Fujian	SAMN08378650	urine (pulmonary infection/61/male)	Homo sapiens	human clinical
CP026133	pF5_1	105124	F33 R	3.1	3	5110 to 5217	NZ_CP026132.1	F5	Klebsiella pneumoniae	11	2014	China: Fujian	SAMN08378686	sputum (pneumonia/80/female)	Homo sapiens	human clinical
CP026137	pF77_1	104887	F33 R	3.1	3	5110 to 5217	NZ_CP026136.1	F77	Klebsiella pneumoniae	11	2014	China: Fujian	SAMN08378909	bile (abdominal infection/77/male)	Homo sapiens	human clinical
CP026141	pF127_1	164501	F33 R	3.1	3	1-2088 + right	NZ_CP026140.1	F127	Klebsiella pneumoniae	11	2014	China: Fujian	SAMN08379292	ascites (gaslrointestinal perforation/61/female)	Homo sapiens	human clinical
CP026147	pF132_2	71854	F33	3.2.1	3 - no-R	5110 to 5217	NZ_CP026145.1	F132	Klebsiella pneumoniae	~11	2014	China: Fujian	SAMN08380929	end of the catheter (sepsis shock/84/male)	Homo sapiens	human clinical
CP026152	pF138_3	83260	F33 R	3.2.1	3 - no-R	5110 to 5217	NZ_CP026149.1	F138	Klebsiella pneumoniae	11	2014	China: Fujian	SAMN08380930	blood (pulmonary infection/64/male)	Homo sapiens	human clinical
CP026576	pCTX-M-55_005237	70688	F33	1.1	1	complete, uninterrupted	NZ_CP026580.3	WCHEC005237	Escherichia coli	167	2014	China: Sichuan	SAMN06209723	Rectal swab	Homo sapiens	human clinical
CP026584	pKPC2_095649	156099	F33 R	3.1	3	1 to 5117 + 5110 to 5217	CP026585.3	WCHKP649	Klebsiella pneumoniae	11	2015	China: Sichuan	SAMN06019522	Secreta (Intra-abdominal Infection)	Homo sapiens	human clinical
CP026589	p3	89247	F33	3.2.1	3 - no-R	5110 to 5217	NZ_CP026586.1	NUHL30457	Klebsiella pneumoniae	86	2016	China: Jiangxi	SAMN08455837	tissue sample	Homo sapiens	human clinical
CP027067	pKPC2_095084	120074	F33 R	3.1	3	5110 to 5217	CP027068.3	WCHKP8F4	Klebsiella pneumoniae	11	2015	China: Sichuan	SAMN06671960	na	Homo sapiens	human clinical
CP028541	pKPC2_020002	177516	F33 R	3.1	3	1 to 5117 + 5110 to 5217	CP028542.3	WCHKP2	Klebsiella pneumoniae	11	2016	China: Sichuan	SAMN06909160	na	Homo sapiens	human clinical
CP028547	pKPC2_020143	73791	F33	3.1	3	5110 to 5217	CP028548.2	SCKP020143	Klebsiella pneumoniae subsp. pneumoniae	11	2017	China: Sichuan	SAMN07609091	na	Homo sapiens	human clinical
CP028582	pKPC2_020036	149258	F33 R	3.1	3	1 to 5117 + 5110 to 5217	CP028583.2	WCHKP36	Klebsiella pneumoniae	11	2017	China: Sichuan	SAMN07235710	na	Homo sapiens	human clinical
CP028790	pKPC2_020030	104810	F33	3.2.1	3 - no-R	5110 to 5217	CP028793.2	WCHKP020030	Klebsiella pneumoniae	11	2016	China: Sichuan	SAMN08624619	na	Homo sapiens	human clinical
CP028796	pKPC2_040035	112467	F33 R	3.1	3	5110 to 5217	CP028797.2	WCHKP040035	Klebsiella pneumoniae	11	2017	China: Sichuan	SAMN08624668	na	Homo sapiens	human clinical
CP029219	pKPC-L201	128737	F33	3.2.1	3 - no-R	1 to 5117 + 5110 to 5217	CP029216.1	L201	Klebsiella pneumoniae	11	2017	China: Zhejiang	SAMN08932688	feces	Homo sapiens	human clinical
CP029225	pKPC-L388	145851	F33 R	3.2.1	3 - no-R	1 to 5117 + 5110 to 5217	NZ_CP029220.1	L388	Klebsiella pneumoniae	11	2017	China: Zhejiang	SAMN08932689	feces	Homo sapiens	human clinical
CP029230	pKPC-L491	249533	F33 I1	3.1.6	3 + I1	1 to 5117 + 5110 to 5217	NZ_CP029226.1	L491	Klebsiella pneumoniae	11	2017	China: Zhejiang	SAMN08932690	feces	Homo sapiens	human clinical
CP029381	pKPC2_020079	146790	F33 R	3.1	3	1 to 1168 + 5110 to 5217	NZ_CP029384.2	SCKP020079	Klebsiella pneumoniae subsp. pneumoniae	11	2016	China: Sichuan	SAMN07609117	na	Homo sapiens	human clinical
CP030133	pIncFII_L111	39248	F33	3.2.1	3 - no-R	5110 to 5217	NZ_CP029689.1	160111	Klebsiella pneumoniae	11	2014	China: Taiwan	SAMN09279554	urine (Urinary tract infections)	Homo sapiens	human clinical
CP030283	pLKSZ02	113645	F33 X1	1.2.1	1 + X1	complete, uninterrupted	NZ_CP030281.1	E308	Escherichia coli	na	2014	China: Sichuan	SAMN09499316	Broiler chicken farm	Environment	non-hospital environment
CP031720	pKPC2_020003	154957	F33 R	3.1	3	1 to 5117 + 5110 to 5217	NZ_CP031721.1	WCHKP3	Klebsiella pneumoniae	11	2016	China: Sichuan	SAMN06909161	na	Homo sapiens	human clinical
CP032166	unnamed3	99048	F33 R	3.1	3	5110 to 5217	NZ_CP032163.1	XJ-K1	Klebsiella pneumoniae	11	2018	China: Shanghai	SAMN09977093	urine (Benign prostatic hyperplasia)	Homo sapiens	human clinical
CP032242	unnamed2	96030	F33 R	3.1	3	1 to 5117 + 5110 to 5217	NZ_CP032240.1	XJ-K2	Klebsiella pneumoniae	11	2018	China: Shanghai	SAMN09988182	blood	Homo sapiens	human clinical
CP032991	p2_W2-5	83867	F33 N	1.2.2	1 + N	complete, uninterrupted	NZ_CP032989.1	W2-5	Escherichia coli	162	2015	China: Sichuan	SAMN10230267	Jin River water W2	Environment	non-hospital environment
CP033394	pCTXM65_015625	142207	F33 N	3.2.2	3 + Na - no-R	1 to 5117 + 5110 to 5217	NZ_CP033396.1	WCHKP015625	Klebsiella pneumoniae	11	2017	China: Sichuan	SAMN08932863	na	Homo sapiens	human clinical
CP033404	pKPC2_115069	154986	F33 R	3.1	3	1 to 5117 + 5110 to 5217	NZ_CP033405.1	WCHKP115069	Klebsiella pneumoniae	11	2018	China: Sichuan	SAMN09688181	na	Homo sapiens	human clinical
CP033956	p3_L39	133772	F33 R	3.1	3	5110 to 5217	NZ_CP033954.1	L39_2	Klebsiella pneumoniae	11	2018	China: Zhejiang	SAMN10433884	stool (diarrhoea)	Homo sapiens	human clinical
CP033962	p3_L382	136159	F33	3.2.1	3 - no-R	5110 to 5217	NZ_CP033960.1	L482	Klebsiella pneumoniae	11	2017	China: Zhejiang	SAMN10434199	stool (diarrhoea)	Homo sapiens	human clinical
CP034125	p2b2	109179	F33 R	3.1	3	5110 to 5217	NZ_CP034123.1	BJCFK909	Klebsiella pneumoniae	11	2018	China: Zhejiang	SAMN10473953	respiratory tract	Homo sapiens	human clinical
CP034324	pKSH203-KPC	159467	F33 R	3.1	3	1 to 2088 + 5110 to 5217	NZ_CP034327.1	KSH203	Klebsiella pneumoniae	11	2018	China: Sichuan	SAMN10522947	blood	Homo sapiens	human clinical
CP034417	pKPC-CR-hvKP-C789	128299	F33 R	3.1	3	5110 to 5217	NZ_CP034415.1	C789	Klebsiella pneumoniae	11	2016	China: Shandong	SAMN10537194	blood	Homo sapiens	human clinical
CP034424	pKPC-CR-hvKP-C1398	57881	F33 R	3.1	3	5110 to 5217	NZ_CP034420.1	C1398	Klebsiella pneumoniae	11	2016	China: Beijing	SAMN10537196	BALF	Homo sapiens	human clinical
CP034846	p103-2-4	100767	F33	1.1	1	complete, uninterrupted	NZ_CP034843.1	L103-2	Escherichia coli	na	2018	China: Jiangsu	SAMN10691154	physical	goose farm	agricultural animal
CP035314	pD72-F33	89963	F33 N	1.2.4	1 + N + ColE10	complete, uninterrupted	NZ_CP035312.1	D72	Escherichia coli	1114	2017	China: Henan	SAMN10768946	feces	pig	agricultural animal
CP036180	p1_025970	109593	F33 N	1.2.2	1 + N	complete, uninterrupted	NZ_CP036177.1	WCHEC025970	Escherichia coli	167	2017	China: Sichuan	SAMN10956393	na	Homo sapiens	human clinical
CP036301	pKPC2_015093	154724	F33 R	3.1	3	1 to 5117 + 5110 to 5217	NZ_CP036300.1	WCHKP015093	Klebsiella pneumoniae subsp. pneumoniae	11	2017	China: Sichuan	SAMN07609144	na	Homo sapiens	human clinical
CP036306	pKPC2_020098	149519	F33	3.2.1	3 - no-R	5110 to 5217	NZ_CP036305.1	WCHKP020098	Klebsiella pneumoniae	11	na	China: Sichuan	SAMN08624622	na	Homo sapiens	human clinical
CP036362	pKPC2_095080	120195	F33 R	3.1	3	1 to 5117 + 5110 to 5217	NZ_CP036361.1	WCHKP2080	Klebsiella pneumoniae	11	2016	China: Sichuan	SAMN06671967	na	Homo sapiens	human clinical
CP036366	pCTXM65_115068	82649	F33	3.2.1	3 - no-R	1 to 5117 + 5110 to 5217	NZ_CP036365.1	WCHKP115068	Klebsiella pneumoniae	11	2018	China: Sichuan	SAMN09688180	na	Homo sapiens	human clinical
CP036372	pKPC2_020037	172770	F33 R	3.1	3	1 to 5117 + 5110 to 5217	NZ_CP036371.1	WCHKP020037	Klebsiella pneumoniae	11	2017	China: Sichuan	SAMN07235711	na	Homo sapiens	human clinical
CP038003	pKPC2_020009	149518	F33	3.2.1	3 - no-R	5110 to 5217	na	SCKP020009	Klebsiella pneumoniae	11	2016	China: Sichuan	SAMN08624603	na	Homo sapiens	human clinical
CP039810	pC2660-3-KPC	153556	F33 R	3.1	3	1 to 5117 + 5110 to 5217	NZ_CP039808.1	C2660	Klebsiella pneumoniae	11	2017	China: Beijing	SAMN11479264	pus	Homo sapiens	human clinical
CP039820	pC2414-2-KPC	172001	F33 R	3.1	3	1 to 5117 + 5110 to 5217	NZ_CP039819.1	C2414	Klebsiella pneumoniae	11	2017	China: Hubei	SAMN11479262	urine	Homo sapiens	human clinical
CP040124	pLSH-KPN148-2	72060	F33	3.2.1	3 - no-R	5110 to 5217	NZ_CP040122.1	LSH-KPN148	Klebsiella pneumoniae	11	2015	China: Zhejiang	SAMN11602135	sputum	Homo sapiens	human clinical
CP040535	pCR-HvKP1-KPC	177591	F33 R	3.1	3	1 to 5117 + 5110 to 5217	NZ_CP040533.1	CR-HvKP1	Klebsiella pneumoniae	11	2016	China	SAMN09487516	blood	Homo sapiens	human clinical
CP040541	pCR-HvKP4-pKPC	177585	F33 R	3.1	3	1 to 5117 + 5110 to 5217	NZ_CP040539.1	CR-HvKP4	Klebsiella pneumoniae	11	2016	China	SAMN09487517	blood	Homo sapiens	human clinical
CP040547	pCR-HvKP5-KPC	177587	F33 R	3.1	3	1 to 5117 + 5110 to 5217	NZ_CP040545.1	CR-HvKP5	Klebsiella pneumoniae	11	2016	China	SAMN09487518	blood	Homo sapiens	human clinical
CP040807	pEF02	90871	F33	2.1	2	complete, uninterrupted	NZ_CP040805.1	EFCF056	Escherichia fergusonii	na	2017	China: Zhejiang	SAMN10531910	feces	chicken	agricultural animal
CP041177	p12367A	111764	F33 X1	1.2.1	1 + X1	complete, uninterrupted	NZ_CP041176.1	SJTUF12367v2	Salmonella enterica subsp. enterica serovar Enteritidis	11	2013	China: Shanghai	SAMN11979403	human feces	Homo sapiens	human clinical
CP041375	pKP58-2	134972	F33 R	3.1	3	5110 to 5217	NZ_CP041373.1	KP58	Klebsiella pneumoniae	11	2018	China: Zhejiang	SAMN12228410	urine (Pulmonary infection)	Homo sapiens	human clinical
CP041439	pYPE12-106k	106630	F33 X1	2.2.1	2 + X1	complete, uninterrupted	NZ_CP041442.1	YPE12	Escherichia coli	761	2019	China: Jiangsu	SAMN12233489	Pork	pig	agricultural animal
CP043935	pSCKLB555-3	179179	F33 X1	2.2.2	2 + X1 + X1	complete, uninterrupted	NZ_CP043932.1	555	Klebsiella pneumoniae	3410	2018	China: Sichuan	SAMN12741260	na	chicken	agricultural animal
CP044259	pKPC-2-KP65	144422	F33 R	3.1	3	4157 to 5117	NZ_CP044258.1	KP65	Klebsiella pneumoniae	11	2018	China: Zhejiang	SAMN12813532	urine (urinary tract infection)	Homo sapiens	human clinical
CP045264	p16HN-263_KPC	129252	F33 R	3.1	3	5110 to 5217	NZ_CP045263.1	16HN-263	Klebsiella pneumoniae	11	2016	China	SAMN10353651	blood	Homo sapiens	human clinical
CP046117	pTEM-CBG	75044	F33	2.1	2	complete, uninterrupted	NZ_CP046116.1	CBG15936	Enterobacter cloacae	932	2017	China: Guangdong	SAMN13288306	sputum	Homo sapiens	human clinical
CP047091	pS13-2	89179	F33 N	1.2.4	1 + N + ColE10	complete, uninterrupted	NZ_CP047094.1	S13	Salmonella sp.	1114	2016	China: Henan	SAMN13564658	na	chicken	agricultural animal
CP047161	pKP19-2029-KPC2	127240	F33 R	3.1	3	5110 to 5217	NZ_CP047160.1	KP19-2029	Klebsiella pneumoniae	11	2019	China: Henan	SAMN13663554	blood	Homo sapiens	human clinical
CP047194	unnamed2	142228	F33 R	3.1	3	5110 to 5217	NZ_CP047192.1	Kp36	Klebsiella pneumoniae	11	2019	China: Shanghai	SAMN13671318	na	Homo sapiens	human clinical
CP049351	p3R-3	68949	F33	2.1	2	bases 1-545 only	NZ_CP049348.1	3R	Escherichia coli	156	2015	China: Shandong	SAMN14134968	na	chicken	agricultural animal
CP050278	unnamed3	113516	F33 R	3.1	3	5110 to 5217	CP050275.1	10553	Klebsiella pneumoniae	11?	2017	China: Jiangxi	SAMN13683895	blood	Homo sapiens	human clinical
CP050282	unnamed2	185429	F33 R	3.1	3	5110 to 5217	CP050280.1	9949	Klebsiella pneumoniae	11	2017	China: Jiangxi	SAMN13702289	blood	Homo sapiens	human clinical
CP050707	pSE124-1	108447	F33 X1	1.2.1	1 + X1	complete, uninterrupted	NZ_CP050706.1	SE124	Salmonella enterica subsp. enterica serovar Enteritidis (Salmonella enteritidis)	11	2013	China: Shanghai	SAMN14450174	Chicken product	chicken	agricultural animal
CP050710	pSE109-1	90315	F33 X1	1.2.1	1 + X1	complete, uninterrupted	NZ_CP050709.1	SE109	Salmonella enterica subsp. enterica serovar Enteritidis (Salmonella enteritidis)	11	2013	China: Shanghai	SAMN14450173	na	Homo sapiens	human clinical
CP050713	pSE104-1	106652	F33 X1	1.2.1	1 + X1	complete, uninterrupted	NZ_CP050712.1	SE104	Salmonella enterica subsp. enterica serovar Enteritidis (Salmonella enteritidis)	11	2013	China: Shanghai	SAMN14450172	na	Homo sapiens	human clinical
CP050717	pSE95-1	90315	F33 X1	1.2.1	1 + X1	complete, uninterrupted	NZ_CP050716.1	SE95	Salmonella enterica subsp. enterica serovar Enteritidis (Salmonella enteritidis)	11	2013	China: Shanghai	SAMN14450171	na	Homo sapiens	human clinical
CP050724	pSE74-1	115154	F33 N X1 Col	1.2.6	1 + N + ColE10 + X1	complete, uninterrupted	NZ_CP050723.1	SE74	Salmonella enterica subsp. enterica serovar Enteritidis (Salmonella enteritidis)	11	2012	China: Shanghai	SAMN14450169	na	Homo sapiens	human clinical
CP053082	pHB37-2	71222	F33	2.1	2	complete, uninterrupted	NZ_CP053080.1	HB37	Escherichia coli	127	2017	China: Henan	SAMN14785846	na	chicken	agricultural animal
CP054722	pKP20194f-p2	133772	F33 R	3.1	3	5110 to 5217	NZ_CP054720.1	KP20194f	Klebsiella pneumoniae	11	2019	China: Hunan	SAMN15186447	telephone of Nurse station	environment	hospital environment
CP054728	pKP20194e-p2	133772	F33 R	3.1	3	5110 to 5217	NZ_CP054726.1	KP20194e	Klebsiella pneumoniae	11	2019	China: Hunan	SAMN15186446	sputum	Homo sapiens	human clinical
CP054734	pKP20194d-p2	123177	F33 R	3.1	3	5110 to 5217	NZ_CP054732.1	KP20194d	Klebsiella pneumoniae	11	2019	China: Hunan	SAMN15186445	sputum	Homo sapiens	human clinical
CP054740	pKP20194c5-p2	123177	F33 R	3.1	3	5110 to 5217	NZ_CP054738.1	KP20194c5	Klebsiella pneumoniae	11	2019	China: Hunan	SAMN15186444	monitor panel	environment	hospital environment
CP054746	pKP20194c4-p2	133772	F33 R	3.1	3	5110 to 5217	NZ_CP054744.1	KP20194c4	Klebsiella pneumoniae	11	2019	China: Hunan	SAMN15186443	ventilator	environment	hospital environment
CP054752	pKP20194c3-p2	133772	F33 R	3.1	3	5110 to 5217	NZ_CP054750.1	KP20194c3	Klebsiella pneumoniae	11	2019	China: Hunan	SAMN15186442	bed sheets	na	hospital environment
CP054758	pKP20194c-p2	123177	F33 R	3.1	3	5110 to 5217	NZ_CP054756.1	KP20194c	Klebsiella pneumoniae	11	2019	China: Hunan	SAMN15186441	sputum	Homo sapiens	human clinical
CP054764	pKP20194b2-p2	133772	F33 R	3.1	3	5110 to 5217	NZ_CP054762.1	KP20194b2	Klebsiella pneumoniae	11	2019	China: Hunan	SAMN15186440	sputum	Homo sapiens	human clinical
CP054770	pKP20194b-p2	133772	F33 R	3.1	3	5110 to 5217	NZ_CP054768.1	KP20194b	Klebsiella pneumoniae	11	2019	China: Hunan	SAMN15186439	sputum	Homo sapiens	human clinical
CP054776	pKP20194a2-p2	133772	F33 R	3.1	3	5110 to 5217	NZ_CP054774.1	KP20194a2	Klebsiella pneumoniae	11	2019	China: Hunan	SAMN15186438	bed sheets	na	hospital environment
CP054782	pKP20194a-p2	133771	F33 R	3.1	3	5110 to 5217	NZ_CP054780.1	KP20194a	Klebsiella pneumoniae	11	2019	China: Hunan	SAMN15186437	sputum	Homo sapiens	human clinical
CP055248	pZY-1	89672	F33 Col	1.2.3	1 + ColE10	complete, uninterrupted	NZ_CP055247.1	ZY198	Citrobacter freundii	19	2018	China: Guangdong	SAMN13737474	urine	Homo sapiens	human clinical
CP055254	pAH01-3	71937	F33	1.1	1	complete, uninterrupted	NZ_CP055251.1	AH01	Escherichia coli	602	2017	China: Anhui	SAMN15229441	chicken	chicken	agricultural animal
JN232517	pHN7A8	76878	F33	2.1	2	complete, uninterrupted	na	7A8	Escherichia coli	na	2008	China: Guangdong	na	na	dog	agricultural animal
KJ020575	pHNFP460-1	99868	F33 N	1.2.4	1 + N + ColE10	complete, uninterrupted	na	FP460	Escherichia coli	na	na	China: Guangdong	na	feces	pig	agricultural animal
KP893385	pKP1034	136848	F33 R	3.1	3	5110 to 5217	na	KP1034	Klebsiella pneumoniae subsp. pneumoniae	11	2010	China: Zhejiang	na	throat swab	Homo sapiens	human clinical
KT185451	pCT-KPC	151466	F33 R	3.1	3	1 to 2726 + 5110 to 5217	na	LJ04	Klebsiella pneumoniae	na	na	China: Guangdong	na	sputum	Homo sapiens	human clinical
KT879914	pHNEC55	81498	F33	2.1	2	complete, uninterrupted	na	HNEC55	Escherichia coli	na	na	China	na	na	na	na
KT990220	p42-2	106886	F33 X1	1.2.1	1 + X1	complete, uninterrupted	na	42-2	Escherichia coli	na	na	China: Guangdong	na	feces	duck	agricultural animal
KU321583	pE80	138718	F33 N X1	1.2.6	1 + N + ColE10 + X1	complete, uninterrupted	na	E80	Escherichia coli	na	na	China	na	Chicken meat	Chicken	agricultural animal
KX023260	pSCE516-3	85126	F33	1.1	1	complete, uninterrupted	na	ND	Escherichia coli	na	na	China: Sichuan	na	Chicken	Chicken	agricultural animal
KX503323	pHNEC46	74046	F33	2.1	2	complete, uninterrupted	na	HNEC46	Escherichia coli	na	na	China	na	na	animal	agricultural animal
KX608544	pFA27_2	66924	F33	1.1	1	complete, uninterrupted	na	FA27	Escherichia coli	na	na	Brazil	na	fecal swab	poultry	agricultural animal
KY865321	pECB11	92545	F33	1.2.3	1 + ColE10	complete, uninterrupted	na	CH292B	Escherichia coli	na	na	China	na	feces	Chicken	agricultural animal
KY865322	pECF12	77822	F33	1.1	1	complete, uninterrupted	na	DH286F	Escherichia coli	na	na	China	na	feces	Chicken	agricultural animal
LN897474	p397Kp	76863	F33	2.1	2	complete, uninterrupted	na	397Kp	Klebsiella pneumoniae	726	2013	Bolivia	na	urine (liver failure)	Homo sapiens	human clinical
LN897475	p477Kp	74768	F33	2.1	2	complete, uninterrupted	na	477kp	Klebsiella pneumoniae	726	2013	Bolivia	na	urine (acute diarrhoea)	Homo sapiens	human clinical
MF133495	p675920-1	163995	F33 R	3.1	3	1 to 5117 + 5110 to 5217	na	675920	Klebsiella pneumoniae	na	na	China	na	na	Homo sapiens	human clinical
MF168402	p1068-KPC	146103	F33 R	3.1	3	5110 to 5217	na	1068	Klebsiella pneumoniae	na	na	China	na	na	Homo sapiens	human clinical
MF168403	p12139-KPC	169424	F33 R	3.1	3	1 to 5117 + 5110 to 5217	na	12139	Klebsiella pneumoniae	na	na	China	na	na	Homo sapiens	human clinical
MF168404	p20049-KPC	151653	F33 R Col	3.1.4	3 + ColRNAI-1	1 to 4669 + 5110 to 5217	na	20049	Klebsiella pneumoniae	na	na	China	na	na	Homo sapiens	human clinical
MF168405	p64917-KPC	169419	F33 R	3.1	3	1 to 5117 + 5110 to 5217	na	64917	Klebsiella pneumoniae	na	na	China	na	na	Homo sapiens	human clinical
MF168406	p283747-KPC	148021	F33	3.2.1	3 - no-R	5110 to 5217	na	283747	Klebsiella pneumoniae	na	na	China	na	na	Homo sapiens	human clinical
MF437312	pKPC-CR-HvKP4	177585	F33 R	3.1	3	1 to 5117 + 5110 to 5217	na	CR-HvKP4/K pneumoniae 4	Klebsiella pneumoniae	11	2016	China: Zhejiang	SAMN07259326	sputum	Homo sapiens	human clinical
MF918372	p1512-KPC	117697	F33	3.2.1	3 - no-R	5110 to 5217	na	ND	Klebsiella pneumoniae	na	na	China	na	na	na	na
MG197488	pHN04NHB3	104623	F33 N	1.2.2	1 + N	complete, uninterrupted	na	04NHB3	Escherichia coli	na	na	China: Guangdong	na	na	duck	agricultural animal
MG197489	pHNMC02	70619	F33	1.1	1	complete, uninterrupted	na	MC02	Escherichia coli	na	na	China: Guangdong	na	na	chicken	agricultural animal
MG197490	pHNFKD271	104703	F33 N	1.2.2	1 + N	complete, uninterrupted	na	FKD271	Escherichia coli	na	na	China: Guangdong	na	na	duck	agricultural animal
MG197491	pHNFKU92	109185	F33 X1	1.2.1	1 + X1	complete, uninterrupted	na	FKU92	Escherichia coli	na	na	China: Guangdong	na	na	duck	agricultural animal
MG197492	pHNGD4P177	70643	F33	1.1	1	complete, uninterrupted	na	GDK4P177	Escherichia coli	na	na	China: Guangdong	na	na	pig	agricultural animal
MG197493	pHNAH9	55683	F33 N	1.2.4	1 + N + ColE10	38 to 5217	na	AHC9	Escherichia coli	na	na	China: Anhui	na	na	chicken	agricultural animal
MG197494	pHNAH17	96376	F33 N	1.2.4	1 + N + ColE10	complete, uninterrupted	na	AHC17	Escherichia coli	na	na	China: Anhui	na	na	chicken	agricultural animal
MG197495	pHNAH24	145804	F33 N X1	1.2.6	1 + N + ColE10 + X1	complete, uninterrupted	na	AHC24	Escherichia coli	na	na	China: Anhui	na	na	chicken	agricultural animal
MG197496	pHNAH33	74962	F33	2.1	2	complete, uninterrupted	na	AHC33	Escherichia coli	na	na	China: Anhui	na	na	chicken	agricultural animal
MG197497	pHNHNC02	76869	F33	2.1	2	complete, uninterrupted	na	HNC02	Escherichia coli	na	na	China: Henan	na	na	chicken	agricultural animal
MG197498	pHNMCC14	142896	F33 N X1	1.2.6	1 + N + ColE10 + X1	complete, uninterrupted	na	HZMCC14	Escherichia coli	na	na	China: Guangdong	na	na	chicken meat	agricultural animal
MG197499	pHNMPC32	74768	F33	2.1	2	complete, uninterrupted	na	HZMPC32	Escherichia coli	na	na	China: Guangdong	na	na	pork	agricultural animal
MG197500	pHNMPC51	69654	F33	2.1	2	complete, uninterrupted	na	HZMPC51-2	Klebsiella pneumoniae	na	na	China: Guangdong	na	na	pork	agricultural animal
MG197501	pHNMPC43	69666	F33	2.1	2	complete, uninterrupted	na	HZMPC43	Klebsiella pneumoniae	na	na	China: Guangdong	na	na	pork	agricultural animal
MG197502	pHNZY32	145804	F33 N X1	1.2.6	1 + N + ColE10 + X1	complete, uninterrupted	na	ZYTF32	Escherichia coli	na	na	China: Guangdong	na	patient	Homo sapiens	human clinical
MG197503	pHNZY118	145804	F33 N X1	1.2.6	1 + N + ColE10 + X1	complete, uninterrupted	na	ZYTM118	Escherichia coli	na	na	China: Guangdong	na	patient	Homo sapiens	human clinical
MG591701	pEC36-2	91597	F33	1.1	1	complete, uninterrupted	na	EC36	Escherichia coli	na	na	China: Henan	na	na	na	na
MG764548	p11011-fosA	217419	F33, F36 FIA	1.4	1 + FIA + FII-36	complete, uninterrupted	na	11011	Escherichia coli	na	na	China	na	na	na	na
MG764553	pA3295-KPC	153274	F33 N	3.2.3	3 + Nb - no-R	5110 to 5217	na	A3295	Klebsiella pneumoniae	na	na	China	na	na	na	na
MH255829	pSH9-CTX-TEM	98684	F33	3.2.1	3 - no-R	1 to 5028 + 5110 to 5217	na	SH9	Klebsiella pneumoniae subsp. pneumoniae	na	na	China	na	na	Homo sapiens	human clinical
MH263653	pKPC-QL24	126126	F33 R	3.1	3	5110 to 5217	na	QL24	Klebsiella pneumoniae	na	na	China: Shandong	na	na	neonate unit	human clinical
MH329656	p92944-CTXM	69018	F33	1.1	1	complete, uninterrupted	na	92944	Escherichia coli	na	na	China	SAMN14228174	na	na	na
MK036886	p283149-KPC	136186	F33	3.2.1	3 - no-R	5110 to 5217	na	283149	Klebsiella pneumoniae	na	na	China: Guangdong	na	na	na	na
MK036888	p911021-KPC	169824	F33 R	3.1	3	1 to 5117 + 5110 to 5217	na	911021	Klebsiella pneumoniae	na	2014	China: Chongqing	na	na	na	na
MK079570	pHNBC6-3	65161	F33	1.1	1	complete, uninterrupted	na	BC6-3	Klebsiella pneumoniae	na	na	China: Guangdong?	na	na	retail vegetable	non-hospital environment
MK079574	pHNTS62	114949	F33 N	1.2.4	1 + N + ColE10	complete, uninterrupted	na	TS62CTX	Escherichia coli	na	na	China: Guangdong?	na	na	retail vegetable	non-hospital environment
MK312242	pK195_KPC	119209	F33	3.1	3	5110 to 5217	na	K195	Klebsiella pneumoniae	na	na	China	na	na	na	na
MK312244	pK199_KPC	118865	F33	3.1	3	5110 to 5217	na	K199	Klebsiella pneumoniae	na	na	China	na	na	na	na
MK312245	pK204_KPC	119763	F33	3.1	3	5110 to 5217	na	K204	Klebsiella pneumoniae	na	na	China	na	na	na	na
MK312246	pK230_KPC	120581	F33	3.1	3	5110 to 5217	na	K230	Klebsiella pneumoniae	na	na	China	na	na	na	na
MK312247	pK232_KPC	118504	F33	3.1	3	5110 to 5217	na	K232	Klebsiella pneumoniae	na	na	China	na	na	na	na
MK312248	pK235_KPC	120730	F33	3.1	3	5110 to 5217	na	K235	Klebsiella pneumoniae	na	na	China	na	na	na	na
MK419152	pD72C	187113	F33 N	1.3.1	1 + N + ColE10 + p0111	complete, uninterrupted	na	D72C	Escherichia coli	1114	2017	China: Henan	na	faeces	pig	agricultural animal
MK433207	pK15-KPC	180154	F33	3.2.1	3 - no-R	1 to 5117 + 5110 to 5217	na	K15	Klebsiella pneumoniae	11	2018	China	na	pig	pig	agricultural animal
MK673546	pGDD27-24	97614	F33 X1	1.2.1	1 + X1	complete, uninterrupted	na	GDD27-24	Salmonella enterica subsp. enterica serovar Typhimurium	na	2017	China	na	na	duck	agricultural animal
MK778454	pYUW043	74227	F33	1.1	1	complete, uninterrupted	na	W043	Salmonella enterica	na	na	China: Jiangsu	na	pig	pig	agricultural animal
MN101857	p2019XSD11-92	92533	F33	1.2.3	1 + ColE10	complete, uninterrupted	na	2019XSD11	Escherichia coli	na	2019	China: Shandong	na	na	pork	agricultural animal
MN101858	p2019XSD11-TC2-284	284309	F33 HI	1.3.2	1 + ColE10 + HI1	complete, uninterrupted	na	2019XSD11-TC2	Escherichia coli	na	2019	China	na	na	pork	agricultural animal
MN419308	p12478-rmtB	62594	F33	3.2.1	3 - no-R	5110 to 5217	na	12478	Klebsiella pneumoniae	na	2016	China: Beijing	na	na	na	na
MN480461	pKP15-2-53-tet(A)	175276	F33 R	3.1	3	5110 to 5217	na	KP15-2-53	Klebsiella pneumoniae	na	2015	China: Henan	na	blood	Homo sapiens	human clinical
MN702385	pLWY24J-3	68718	F33	1.1	1	complete, uninterrupted	na	LWY24J	Escherichia coli	na	2016	China: Henan	SAMN14228845	feces	chicken	agricultural animal
MN822125	p14E509-2FII	71354	F33	1.1	1	complete, uninterrupted	na	14E509	Escherichia coli	na	2014	China: Henan	na	na	na	na
MN823989	p283149-FII	145222	F33 FIB Col	1.5	1 + FIB + Col156	complete, uninterrupted	na	283149	Klebsiella pneumoniae	na	na	China: Guangdong	na	na	na	na
MN823991	p801063-FII	93715	F33 N	1.2.4	1 + N + ColE10	complete, uninterrupted	na	140801063	Escherichia coli	na	na	China: Zhejiang	na	na	na	na
MN842292	p12085-KPC	142041	F33 R	3.1	3	absent	na	12085	Klebsiella pneumoniae	na	na	China: Beijing	na	na	na	na
MN842295	pW08291-KPC	169804	F33 R	3.1	3	1 to 5117 + 5110 to 5217	na	169804	Klebsiella pneumoniae	na	na	China: Zhejiang	na	na	na	na
MN865122	prmtB_SCNJ06	89602	F33	1.1	1	complete, uninterrupted	na	SCNJ06	Escherichia coli	na	2018	China	na	Sputum	Homo sapiens	human clinical
MN891681	p14899-KPC	115744	F33	3.2.1	3 - no-R	5110 to 5217	na	14899	Klebsiella pneumoniae	na	na	China: Gansu	na	na	na	na
MN891682	p116753-KPC	137873	F33 N	2.1	2	complete, uninterrupted	na	116753	Klebsiella pneumoniae	na	na	China: Zhejiang	na	na	na	na
MN891684	pBJ107-KPC	115489	F33 ColE1-like	3.1.5	3 + ColRNAI-2	5110 to 5217	na	BJ107	Klebsiella pneumoniae	na	na	China: Beijing	na	na	na	na
MN891685	pBJ119-KPC	67505	F33	3.2.1	3 - no-R	5110 to 5217	na	BJ119	Klebsiella pneumoniae	na	na	China: Beijing	na	na	na	na
MN891686	pZZ58-KPC	118963	F33 R N	3.1.3	3 + Nb	5110 to 5217	na	ZZ58	Klebsiella pneumoniae	na	na	China: Henan	na	na	na	na
MT066418	p158590-KPC	138959	F33	3.2.1	3 - no-R	5110 to 5217	na	ST11	Klebsiella pneumoniae	11	2018	China: Guangdong	na	blood	Homo sapiens	human clinical
MT090958	pKP18-2079_vir	182326	F33 R	3.1	3	5110 to 5217	na	KP18-2079	Klebsiella pneumoniae	na	2018	China: Henan	na	blood	Homo sapiens	human clinical
MT108205	p71221-KPC	71872	F33	3.2.1	3 - no-R	5110 to 5217	na	71221	Klebsiella pneumoniae	na	na	China: Beijing	na	na	na	na
MT108206	pA1743-KPC	86625	F33	3.2.1	3 - no-R	5110 to 5217	na	A1743	Klebsiella pneumoniae	na	na	China: Zhejiang	na	na	na	na
MT108207	pA1750-KPC	111536	F33 R	3.1	3	5110 to 5217	na	A1750	Klebsiella pneumoniae	na	na	China: Jiangsu	na	na	na	na
MT108208	pBJ20-KPC	97460	F33	3.2.1	3 - no-R	5110 to 5217	na	BJ20	Klebsiella pneumoniae	na	na	China: Beijing	na	na	na	na
MT108209	pBJ108-KPC	68255	F33 R	3.1	3	5110 to 5217	na	BJ108	Klebsiella pneumoniae	na	na	China: Beijing	na	na	na	na
MT109193	p156070-KPC	138959	F33	3.2.1	3 - no-R	5110 to 5217	na	156070	Klebsiella pneumoniae	11	na	China	na	na	Homo sapiens	human clinical
MT230416	pESBL96	42617	F33	misassembled	misassembled	complete, uninterrupted	na	UB-ESBL96, DH5alpha	Escherichia coli	na	2014	France	SAMN14212734	French river	na	non-hospital environment
MT232812	pKP18-3-8_KPC	130717	F33 R	3.1	3	5110 to 5217	na	KP18-3-8	Klebsiella pneumoniae	na	2018	China: Henan	na	urine	Homo sapiens	human clinical
