# Supplementary material for: Fine-Scale Reconstruction of the Evolution of FII-33 Multidrug Resistance Plasmids Enables High-Resolution Genomic Surveillance
Source: mSystems. 2022 Jan 18;7(1):e00831-21. doi: 10.1128/msystems.00831-21 (PMC8765060; doi:10.1128/msystems.00831-21)
Supplement: TABLE S2 [file msystems.00831-21-st002.xlsx]

## Sheet: Sheet1
Plasmid accession	Plasmid name	Carbapenems	Other β-lactams	Aminoglycosides	Bleomycin	Chloramphenicol	Colistin	Fosfomycin	Lincosamide	Macrolide	Quinolone	Rifamycin	Sulfonamides	Trimethoprim	Tetracycline
AP018568	pMH17-012N_2
AP018674	pGSU10-3-3	blaKPC-2						fosA3
CP016402	pF77	blaKPC-2	blaCTX-M-65, blaSHV-12			catA2
CP016403	Pf5	blaKPC-2	blaCTX-M-65, blaSHV-12			catA2		fosA3
CP017086	pT18	blaKPC-2	blaCTX-M-65, blaTEM-1	rmtB1				fosA3
CP017633	pSLK172-2		blaCTX-M-55, blaTEM-1	aphA2, strAB		floR		fosA3			oqxA2, oqxB		sul2		tet(A)
CP017981	pGZ3_NDM5	blaNDM-5	blaTEM-1		ble-MBL					erm(B), mph(A)
CP018455	unnamed	blaKPC-2	blaCTX-M-65, blaSHV-12, blaTEM-1	rmtB1
CP019269	p13C1079T-2		blaCTX-M-55, blaTEM-1					fosA3
CP019272	p13P460A-1		blaCTX-M-55, blaTEM-1	aphA2, strAB		floR		fosA3			oqxA2, oqxB		sul2		tet(A)
CP019276	p13P477T-3		blaCTX-M-55, blaTEM-1					fosA3
CP023725	unnamed3	blaKPC-2
CP023938	unnamed2	blaKPC-2	blaSHV-12			catA2
CP023942	unnamed2	blaKPC-2	blaCTX-M-65, blaTEM-1	rmtB1		catA2, floR
CP024823	pCREC-591_2		blaCTX-M-55, blaTEM-1					fosA3
CP025458	p69-2	blaKPC-2	blaCTX-M-65, blaSHV-12, blaTEM-1	rmtB1		catA2
CP025463	p44-2	blaKPC-2	blaCTX-M-65, blaSHV-12, blaTEM-1	rmtB1		catA2
CP025677	pEA-1		blaCTX-M-55, blaTEM-1	aphA2, strAB		floR					oqxA2, oqxB		sul2		tet(A)
CP025949	pRmtB_020023		blaCTX-M-55, blaTEM-1	aphA2, rmtB1
CP025952	pKPGD4	blaKPC-2	blaCTX-M-65, blaTEM-1	rmtB1		catA2		fosA3
CP026131	pF1_1	blaKPC-2	blaCTX-M-65, blaSHV-12, blaTEM-1	rmtB1		catA2
CP026133	pF5_1	blaKPC-2	blaCTX-M-65, blaSHV-12			catA2		fosA3
CP026137	pF77_1	blaKPC-2, blaKPC-17	blaCTX-M-65, blaSHV-12			catA2		fosA3
CP026141	pF127_1	blaKPC-2	blaCTX-M-65, blaSHV-12, blaTEM-1	rmtB1		catA2
CP026147	pF132_2	blaKPC-2	blaCTX-M-65, blaSHV-12			catA2
CP026152	pF138_3	blaKPC-2				catA2
CP026576	pCTX-M-55_005237		blaCTX-M-55, blaTEM-1					fosA3
CP026584	pKPC2_095649	blaKPC-2	blaCTX-M-65, blaTEM-1	rmtB1		catA2
CP026589	p3	blaKPC-2	blaCTX-M-65, blaTEM-1	rmtB1				fosA3
CP027067	pKPC2_095084	blaKPC-2	blaCTX-M-65, blaTEM-1	rmtB1		catA2		fosA3
CP028541	pKPC2_020002	blaKPC-2	blaCTX-M-65, blaTEM-1	rmtB1		catA2		fosA3
CP028547	pKPC2_020143	blaKPC-2	blaCTX-M-65, blaSHV-12, blaTEM-1			catA2
CP028582	pKPC2_020036	blaKPC-2		aac(6')Ib-cr, aadA16		catA2						arr-3	sul1	dfrA27
CP028790	pKPC2_020030	blaKPC-2	blaTEM-1					fosA3
CP028796	pKPC2_040035	blaKPC-2	blaCTX-M-65, blaSHV-12, blaTEM-1	rmtB1
CP029219	pKPC-L201	blaKPC-2	blaTEM-1	rmtB1				fosA3
CP029225	pKPC-L388	blaKPC-2	blaCTX-M-65, blaSHV-12, blaTEM-1	rmtB1
CP029230	pKPC-L491	blaKPC-2	blaCTX-M-9, blaTEM-1	aadA16, rmtB1									sul1	dfrA27
CP029381	pKPC2_020079	blaKPC-2	blaCTX-M-65, blaSHV-12, blaTEM-1	rmtB1
CP030133	pIncFII_L111
CP030283	pLKSZ02		blaCTX-M-55, blaTEM-1	aphA2, strAB		floR		fosA3			oqxA2, oqxB		sul2		tet(A)
CP031720	pKPC2_020003	blaKPC-2	blaCTX-M-65, blaTEM-1	rmtB1
CP032166	unnamed3	blaKPC-2	blaCTX-M-65, blaSHV-12, blaTEM-1	rmtB1				fosA3
CP032242	unnamed2	blaKPC-2	blaCTX-M-65, blaTEM-1	rmtB1				fosA3
CP032991	p2_W2-5		blaCTX-M-55
CP033394	pCTXM65_015625	blaKPC-12	blaCTX-M-65, blaTEM-235	aac(6')Ib-cr, aadA16		catA2						arr-3	sul1	dfrA27	tet(A)
CP033404	pKPC2_115069	blaKPC-2	blaCTX-M-65, blaTEM-1	rmtB1
CP033956	p3_L39	blaKPC-2	blaCTX-M-65, blaSHV-12, blaTEM-1	rmtB1
CP033962	p3_L382	blaKPC-2	blaCTX-M-65, blaTEM-1	rmtB1		catA2		fosA3
CP034125	p2b2	blaKPC-2	blaCTX-M-65, blaSHV-12, blaTEM-1	rmtB1
CP034324	pKSH203-KPC	blaKPC-2	blaCTX-M-65, blaSHV-12, blaTEM-1	rmtB1		catA2		fosA3
CP034417	pKPC-CR-hvKP-C789	blaKPC-2	blaCTX-M-65, blaSHV-12, blaTEM-1	rmtB1				fosA3
CP034424	pKPC-CR-hvKP-C1398	blaKPC-2	blaCTX-M-65
CP034846	p103-2-4		blaCTX-M-55, blaTEM-1	rmtB1				fosA3
CP035314	pD72-F33		blaCTX-M-55, blaTEM-1
CP036180	p1_025970		blaTEM-1	strAB, rmtB1		floR							sul2	dfrA14	tet(A)
CP036301	pKPC2_015093	blaKPC-2	blaCTX-M-65, blaTEM-1	rmtB1
CP036306	pKPC2_020098	blaKPC-2	blaCTX-M-65, blaSHV-12, blaTEM-1	rmtB1				fosA3
CP036362	pKPC2_095080	blaKPC-2	blaCTX-M-65
CP036366	pCTXM65_115068	blaKPC-12	blaCTX-M-65			catA2
CP036372	pKPC2_020037	blaKPC-2	blaCTX-M-65, blaTEM-1	rmtB1		catA2		fosA3
CP038003	pKPC2_020009	blaKPC-2	blaCTX-M-65, blaSHV-12, blaTEM-1	rmtB1				fosA3
CP039810	pC2660-3-KPC	blaKPC-2	blaCTX-M-65, blaTEM-1	rmtB1
CP039820	pC2414-2-KPC	blaKPC-2	blaCTX-M-65, blaTEM-1	rmtB1		catA2		fosA3
CP040124	pLSH-KPN148-2		blaCTX-M-65, blaTEM-1	rmtB1
CP040535	pCR-HvKP1-KPC	blaKPC-2	blaCTX-M-65, blaTEM-1	rmtB1		catA2		fosA3
CP040541	pCR-HvKP4-pKPC	blaKPC-2	blaCTX-M-65, blaTEM-1	rmtB1		catA2		fosA3
CP040547	pCR-HvKP5-KPC	blaKPC-2	blaCTX-M-65, blaTEM-1	rmtB1		catA2		fosA3
CP040807	pEF02		blaCTX-M-55, blaTEM-1	strAB, rmtB1		floR		fosA3					sul2		tet(A)
CP041177	p12367A		blaCTX-M-55, blaTEM-1	aphA2, strAB		floR		fosA3			oqxA2		sul2		tet(A)
CP041375	pKP58-2	blaKPC-2	blaCTX-M-65, blaSHV-12, blaTEM-1	rmtB1
CP041439	pYPE12-106k		blaTEM-1, blaOXA-10	aadA1, rmtB1		cmlA5, floR						arr-2		dfrA14
CP043935	pSCKLB555-3		blaCTX-M-55, blaTEM-1	aphA2, strAB		floR		fosA3			oqxA2, oqxB		sul2		tet(A)
CP044259	pKPC-2-KP65	blaKPC-2	blaCTX-M-65, blaTEM-1	rmtB1				fosA3
CP045264	p16HN-263_KPC	blaKPC-2	blaCTX-M-65, blaSHV-12, blaTEM-1	rmtB1		catA2		fosA3
CP046117	pTEM-CBG		blaCTX-M-65, blaTEM-1	rmtB1
CP047091	pS13-2		blaCTX-M-55
CP047161	pKP19-2029-KPC2	blaKPC-2	blaCTX-M-65, blaSHV-12, blaTEM-1	rmtB1				fosA3
CP047194	unnamed2	blaKPC-2	blaCTX-M-65, blaSHV-12, blaTEM-1	rmtB1				fosA3
CP049351	p3R-3		blaTEM-1	rmtB1
CP050278	unnamed3		blaCTX-M-14, blaTEM-1	aac(6')-Ib		cmlA1
CP050282	unnamed2	blaKPC-2	blaCTX-M-14, blaSHV-12, blaTEM-1	aac(6')-Ib		cmlA1
CP050707	pSE124-1		blaCTX-M-55, blaTEM-1	aphA2, strAB		floR					oqxA2, oqxB		sul2		tet(A)
CP050710	pSE109-1		blaCTX-M-55, blaTEM-1	aphA2							oqxA2, oqxB
CP050713	pSE104-1		blaCTX-M-55, blaTEM-1	aphA2, strAB				fosA3			oqxA2, oqxB		sul2		tet(A)
CP050717	pSE95-1		blaCTX-M-55, blaTEM-1	aphA2							oqxA2, oqxB
CP050724	pSE74-1		blaCTX-M-55, blaTEM-1	aphA2							oqxA2, oqxB
CP053082	pHB37-2		blaTEM-1	rmtB1
CP054722	pKP20194f-p2	blaKPC-2	blaCTX-M-65, blaSHV-12, blaTEM-1	rmtB1
CP054728	pKP20194e-p2	blaKPC-2	blaCTX-M-65, blaSHV-12, blaTEM-1	rmtB1
CP054734	pKP20194d-p2	blaKPC-2	blaCTX-M-65, blaSHV-12
CP054740	pKP20194c5-p2	blaKPC-2	blaCTX-M-65, blaSHV-12
CP054746	pKP20194c4-p2	blaKPC-2	blaCTX-M-65, blaSHV-12, blaTEM-1	rmtB1
CP054752	pKP20194c3-p2	blaKPC-2	blaCTX-M-65, blaSHV-12, blaTEM-1	rmtB1
CP054758	pKP20194c-p2	blaKPC-2	blaCTX-M-65, blaSHV-12
CP054764	pKP20194b2-p2	blaKPC-2	blaCTX-M-65, blaSHV-12, blaTEM-1	rmtB1
CP054770	pKP20194b-p2	blaKPC-2	blaCTX-M-65, blaSHV-12, blaTEM-1	rmtB1
CP054776	pKP20194a2-p2	blaKPC-2	blaCTX-M-65, blaSHV-12, blaTEM-1	rmtB1
CP054782	pKP20194a-p2	blaKPC-2	blaCTX-M-65, blaSHV-12, blaTEM-1	rmtB1
CP055248	pZY-1		blaCTX-M-55, blaTEM-1	strAB		floR		fosA3					sul2		tet(A)
CP055254	pAH01-3		blaCTX-M-55, blaTEM-1					fosA3
JN232517	pHN7A8		blaCTX-M-65, blaTEM-1	rmtB1				fosA3
KJ020575	pHNFP460-1		blaCTX-M-65, blaTEM-1	rmtB1				fosA3
KP893385	pKP1034	blaKPC-2	blaCTX-M-65, blaSHV-12, blaTEM-1	rmtB1		catA2		fosA3
KT185451	pCT-KPC	blaKPC-2	blaCTX-M-65, blaSHV-12, blaTEM-1	rmtB1				fosA3
KT879914	pHNEC55	blaNDM-1	blaTEM-1	aph(3')-VI, rmtB1	ble-MBL			fosA3
KT990220	p42-2		blaCTX-M-55, blaTEM-1	aphA2, strAB		floR		fosA3			oqxA2, oqxB		sul2		tet(A)
KU321583	pE80		blaCTX-M-55, blaTEM-1	aphA2, strAB		floR		fosA3			oqxA2, oqxB		sul2		tet(A)
KX023260	pSCE516-3		blaCTX-M-55, blaTEM-1		bleO
KX503323	pHNEC46	blaNDM-1		aph(3')-VI	ble-MBL
KX608544	pFA27_2		blaCTX-M-55, blaTEM-1					fosA3
KY865321	pECB11		blaCTX-M-55, blaTEM-1	strAB		floR		fosA3					sul2		tet(A)
KY865322	pECF12		blaCTX-M-55	strAB				fosA3					sul2		tet(A)
LN897474	p397Kp		blaCTX-M-65, blaTEM-1	rmtB1				fosA3
LN897475	p477Kp		blaCTX-M-65, blaTEM-1	rmtB1
MF133495	p675920-1	blaKPC-2	blaCTX-M-65, blaTEM-1	rmtB1				fosA3
MF168402	p1068-KPC	blaKPC-2	blaCTX-M-65, blaSHV-12, blaTEM-1	rmtB1				fosA3
MF168403	p12139-KPC	blaKPC-2	blaCTX-M-65, blaTEM-1	rmtB1		catA2		fosA3
MF168404	p20049-KPC	blaKPC-2	blaCTX-M-65, blaSHV-12, blaTEM-1	rmtB1
MF168405	p64917-KPC	blaKPC-2	blaCTX-M-65, blaTEM-1	rmtB1		catA2		fosA3
MF168406	p283747-KPC	blaKPC-2	blaCTX-M-65, blaSHV-12, blaTEM-1	rmtB1				fosA3
MF437312	pKPC-CR-HvKP4	blaKPC-2	blaCTX-M-65, blaTEM-1	rmtB1		catA2		fosA3
MF918372	p1512-KPC	blaKPC-2	blaCTX-M-65, blaTEM-1	rmtB1
MG197488	pHN04NHB3		blaCTX-M-55, blaTEM-1	rmtB1				fosA3
MG197489	pHNMC02		blaCTX-M-55, blaTEM-1					fosA3
MG197490	pHNFKD271		blaCTX-M-55, blaTEM-1	rmtB1				fosA3
MG197491	pHNFKU92		blaCTX-M-55, blaTEM-1	aphA2, strAB		floR		fosA3			oqxA2, oqxB		sul2		tet(A)
MG197492	pHNGD4P177		blaCTX-M-55, blaTEM-1					fosA3
MG197493	pHNAH9		blaCTX-M-55, blaTEM-1					fosA3
MG197494	pHNAH17		blaCTX-M-55, blaTEM-1					fosA3
MG197495	pHNAH24		blaCTX-M-55, blaTEM-1	aphA2, strAB, rmtB1		floR		fosA3			oqxA2, oqxB		sul2		tet(A)
MG197496	pHNAH33		blaCTX-M-65, blaTEM-1	rmtB1				fosA3
MG197497	pHNHNC02		blaCTX-M-65, blaTEM-1	rmtB1				fosA3
MG197498	pHNMCC14		blaCTX-M-55, blaTEM-1	aphA2, strAB, rmtB1		floR		fosA3			oqxA2, oqxB		sul2		tet(A)
MG197499	pHNMPC32		blaCTX-M-65, blaTEM-1	rmtB1
MG197500	pHNMPC51		blaCTX-M-55, blaTEM-1
MG197501	pHNMPC43		blaCTX-M-55, blaTEM-1
MG197502	pHNZY32		blaCTX-M-55, blaTEM-1	aphA2, strAB, rmtB1		floR		fosA3			oqxA2, oqxB		sul2		tet(A)
MG197503	pHNZY118		blaCTX-M-55, blaTEM-1	aphA2, strAB, rmtB1		floR		fosA3			oqxA2, oqxB		sul2		tet(A)
MG591701	pEC36-2		blaCTX-M-55, blaTEM-1	strAB, rmtB1		floR		fosA3					sul2	dfrA14	tet(A)
MG764548	p11011-fosA		blaCTX-M-55, blaTEM-1	aadA5, strAB, rmtB1		floR		fosA3		erm(B), mph(A)			sul1, sul2	dfrA17	tet(A)
MG764553	pA3295-KPC	blaKPC-2	blaSHV-12								qnrS1			dfrA14	tet(A)
MH255829	pSH9-CTX-TEM		blaCTX-M-65, blaTEM-1	rmtB1				fosA3
MH263653	pKPC-QL24	blaKPC-2	blaCTX-M-65, blaSHV-12, blaTEM-1	rmtB1
MH329656	p92944-CTXM		blaCTX-M-55, blaTEM-1	rmtB1				fosA3
MK036886	p283149-KPC	blaKPC-2	blaCTX-M-65, blaTEM-1	rmtB1
MK036888	p911021-KPC	blaKPC-2	blaCTX-M-65, blaTEM-1	rmtB1		catA2		fosA3
MK079570	pHNBC6-3		blaCTX-M-55, blaTEM-1					fosA3
MK079574	pHNTS62		blaCTX-M-55, blaTEM-1	rmtB1		floR		fosA3
MK312242	pK195_KPC	blaKPC-2	blaCTX-M-65, blaTEM-1	rmtB1
MK312244	pK199_KPC	blaKPC-2	blaTEM-1	rmtB1
MK312245	pK204_KPC	blaKPC-2	blaCTX-M-65, blaTEM-1, blaOXA-9	aphA2, rmtB1		catA2
MK312246	pK230_KPC	blaKPC-2	blaCTX-M-65, blaTEM-1	rmtB1						mph(A)
MK312247	pK232_KPC	blaKPC-2	blaCTX-M-65			catB3
MK312248	pK235_KPC	blaKPC-2	blaCTX-M-65, blaTEM-1	rmtB1		catA2
MK419152	pD72C		blaCTX-M-55, blaTEM-1				mcr-1.1
MK433207	pK15-KPC	blaKPC-2	blaSHV-12			catA2
MK673546	pGDD27-24		blaCTX-M-55	aphA2				fosA3
MK778454	pYUW043		blaCTX-M-55
MN101857	p2019XSD11-92		blaCTX-M-55, blaTEM-1	strAB		floR		fosA3					sul2		tet(A)
MN101858	p2019XSD11-TC2-284		blaCTX-M-55, blaTEM-1	aadA22, strAB		floR		fosA3	lnu(G)		qnrS1		sul2		tet(A), tet(X)
MN419308	p12478-rmtB		blaCTX-M-65, blaTEM-1	rmtB1				fosA3
MN480461	pKP15-2-53-tet(A)	blaKPC-2	blaCTX-M-3, blaSHV-12, blaTEM-1	aac(6')Ib-cr, aadA16, rmtB1		catA2		fosA3			qnrB6	arr-3	sul1	dfrA27	tet(A)
MN702385	pLWY24J-3		blaCTX-M-55, blaTEM-1	rmtB1
MN822125	p14E509-2FII		blaCTX-M-55	rmtB1				fosA3
MN823989	p283149-FII		blaTEM-1	aacC2d, aadA5, strAB						mph(A)			sul1, sul2	dfrA17	tet(A)
MN823991	p801063-FII		blaCTX-M-55, blaTEM-1	rmtB1				fosA3
MN842292	p12085-KPC	blaKPC-2	blaCTX-M-65, blaSHV-12, blaTEM-1	rmtB1		catA2		fosA3
MN842295	pW08291-KPC	blaKPC-2	blaCTX-M-65, blaTEM-1	rmtB1		catA2		fosA3
MN865122	prmtB_SCNJ06		blaCTX-M-55	strAB, rmtB1		floR		fosA3					sul2		tet(A)
MN891681	p14899-KPC	blaKPC-2	blaCTX-M-65
MN891682	p116753-KPC	blaKPC-2	blaCTX-M-3, blaCTX-M-55, blaTEM-1					fosA3						dfrA14
MN891684	pBJ107-KPC	blaKPC-2	blaCTX-M-65, blaSHV-12
MN891685	pBJ119-KPC	blaKPC-2	blaSHV-12
MN891686	pZZ58-KPC	blaKPC-2	blaSHV-12			catA2					qnrB6		sul1
MT066418	p158590-KPC	blaKPC-2	blaCTX-M-65, blaTEM-1	rmtB1
MT090958	pKP18-2079_vir		blaCTX-M-65, blaTEM-1	rmtB1				fosA3
MT108205	p71221-KPC	blaKPC-2	blaTEM-1	rmtB1				fosA3
MT108206	pA1743-KPC	blaKPC-2	blaTEM-1	rmtB1		catA2
MT108207	pA1750-KPC	blaKPC-2	blaSHV-12			catA2
MT108208	pBJ20-KPC	blaKPC-2	blaCTX-M-65, blaTEM-1	rmtB1				fosA3
MT108209	pBJ108-KPC	blaKPC-2	blaCTX-M-65, blaSHV-12
MT109193	p156070-KPC	blaKPC-2	blaCTX-M-65, blaTEM-1	rmtB1
MT230416	pESBL96		blaCTX-M-55, blaTEM-1					fosA3
MT232812	pKP18-3-8_KPC	blaKPC-2	blaSHV-158, blaTEM-1	rmtB1
