# Supplementary material for: Fine-Scale Reconstruction of the Evolution of FII-33 Multidrug Resistance Plasmids Enables High-Resolution Genomic Surveillance
Source: mSystems. 2022 Jan 18;7(1):e00831-21. doi: 10.1128/msystems.00831-21 (PMC8765060; doi:10.1128/msystems.00831-21)
Supplement: TEXT S1 [file msystems.00831-21-t0001.rtf]

>FII-33_repA1
GTGCAGGATGGTGTGACTGATCTTCAACAAACTTATTACCGCCAGGTAAAGAACCCGAATCCGGTGTTTACACCCCGTGAAGGTGCCGGAACGCTGAAGTTTTGCGAAAAACTGATGGAAAAGGCGGTAGGCTTCACCTCCCGTTTTGATTTCGCCATTCATGTGGCACATGCCCGTTCGCGTGGTCTGCGTCGGCGCATGCCACCGGTACTGCGTCGTCGGGCTATTGATGCGCTGCTGCAGGGGCTCTGTTTTCACTATGATCCGCTGGCCAACCGTGTCCAGTGCTCCATCACCACGCTGGCCATTGAGTGTGGACTGGCGACGGAGTCTGATGCCGGAGTACTCTCCATCACCCGTGCCACCCGTGCCCTGACGTCCCTGGCTGAGCTGGGTCTGATTACCTACCAGACGGAATATGACCCGCTTATTGGTTGCAACATTCCGACCGATATCACGTTCACACCGGCGCTGTTTGCCGCTCTCGATGTGTCTGAGGTGGCGGTGGCTTCCGCACGCCGCAGCCGTGTGGAATGGGAAAACAGACAACGCAAAAAGCAGGGGCTGGATACCCTGGGCATGGATGAACTGATAGCGAAAGCCTGGCGTTTTGTTCGTGAGCGTTTCCGCAGTTACCAGACAGAGCTTAAGTCCCGGGGAATAAAGCGTGCCCGTGCGCGTCGTGATGCGGACAGGGAACGTCAGGATATTATCACCCTGGTGAAACGGCAGCTGACGCGCGAAATCGCGGAAGGGCGCTTCACTGCCAGTCGTGAGGCGGTAAAACGTGAAGTGGAGCGTCGTGTGAAGGAGCGCATGATTCTGTCACGTAACCGCAATTACAGCCGGCTGGCCACAGCTTCCCCCTGA

>PubMLST_FII-33
CGAAAACCCCGATAATCTTCTTTAACTTTGGCGAGTCAGAAAGATTACCGGGGCTAACAAGAAACTGCATAGAAGCTGTTGCTCTATGCGGGGAGTATAGTTATATGCCCGGAAAAGTTCAAGACTTCTTTCTGTGCTCACTCCTTCTGTGCAACA

>PRR-left
GCCCTACTTTCTTGTGCGTATTTGCGTGTTTTGCGCAGTTTTGAAGTTCCGGTGATGCTGCCAACTTACTGATTTAGTGTATGATGGTGTTTTTGAGGTG

>PRR-right
TCGGGCATTATCTGAACATAAAACACTATCAATAAGTTGGAGTCATTACCAAACAGGGATTATTTATTCTCTCAGGCGAGAATAAAATAGACGAAGAATG

>intron-naive
TTATCTACTGCTCTGATTCTGACTACTGCAGTGTTGTTCTGTCTGCCGGGCGCACCTTCGGCTCCCGGCTGCCTGGCGGCATCCGGTCGTCAGGCCCGAC

>intron-left
TTATCTACTGCTCTGATTCTGACTACTGCAGTGTTGTTCTGTCTGCCGGGTCGGGTAGCAGCGGCACATTGCTGCGCCGCCGCCCCCTAAGAACGGAGCG

>intron-right
GCTGGTTTTATCAATGTAAAACAATACGTTAAGCGACTTCCTGTCGCACGCGCACCTTCGGCTCCCGGCTGCCTGGCGGCATCCGGTCGTCAGGCCCGAC

>R-naive
CAGGGAGATTGCCGGGCAGGTGCGTGAGCGGGCTGCCATAACTGAACGGGAAACTGCGCTGCCGGAGAGTGTGCTGCGTGAACCACAACGGGAGCGGGAA

>R-in-left
GAGATTGCCGGGCAGGTGCGTGAGCGGGCTGCCATAACTGAACGGGAAACGGCACTGTTGCAAAGTTAGCGATGAGGCAGCCTTTTGTCTTATTCAAAGG

>R-in-right
AGCAAAAGGGGATGATAAGTTTATCACCACCGACTATTTGCAACAGTGCCCGGGAAACTGCGCTGCCGGAGAGTGTGCTGCGTGAACCACAACGGGAGCG
