# Supplementary material for: Fine-Scale Reconstruction of the Evolution of FII-33 Multidrug Resistance Plasmids Enables High-Resolution Genomic Surveillance
Source: mSystems. 2022 Jan 18;7(1):e00831-21. doi: 10.1128/msystems.00831-21 (PMC8765060; doi:10.1128/msystems.00831-21)
Supplement: TEXT S2 [file msystems.00831-21-t0002.rtf]

>FII-33_backbone
GCGCCAACACAGATCATCATCACAACTTTCAAGTCGCTGATTTCAAAAAACTGTAGTATCCTCTGCGAAACGATCCCTGTTTGAGAATTGAGGAGGCGAGATGTCGCAGACAGAAAATGCAGTGACTTCCTCATCAGGTACAAAGCGAGCATACCGAAAAGGTAATCCTCTGACGCTTGCAGAACGTCAGCAGGCATCTCTGGCAAGAAAACGTGCCACACATAAAGAACTCAGAGTGTTCATTCCTGCTGCGTTAAAAGCGCAATTACAGGAGATGTGTGACGCTGAAGGTGTTACTCAGGCTGAGATGATTGCTGAACTGATAAAGCAGAAGAGTGCTTTCAGCTAACTAAAATGTAGCGACATCACATTCTTGCCTGTTTGTGGTGTGCGTGATAGATTGCTGATCGTTTAAGGAATTTTGTGGCTGGCCACGCCATAAGGTGGCAGGGAACTGGTTCTGATGTGGATGTACAGGAGCCAGAAAAGCGAAAACCCCGATAATCTTCTTTAACTTTGGCGAGTCAGAAAGATTACCGGGGCTAACAAGAAACTGCATAGAAGCTGTTGCTCTATGCGGGGAGTATAGTTATATGCCCGGAAAAGTTCAAGACTTCTTTCTGTGCTCACTCCTTCTGTGCAACATAAGTGCAGGATGGTGTGACTGATCTTCAACAAACTTATTACCGCCAGGTAAAGAACCCGAATCCGGTGTTTACACCCCGTGAAGGTGCCGGAACGCTGAAGTTTTGCGAAAAACTGATGGAAAAGGCGGTAGGCTTCACCTCCCGTTTTGATTTCGCCATTCATGTGGCACATGCCCGTTCGCGTGGTCTGCGTCGGCGCATGCCACCGGTACTGCGTCGTCGGGCTATTGATGCGCTGCTGCAGGGGCTCTGTTTTCACTATGATCCGCTGGCCAACCGTGTCCAGTGCTCCATCACCACGCTGGCCATTGAGTGTGGACTGGCGACGGAGTCTGATGCCGGAGTACTCTCCATCACCCGTGCCACCCGTGCCCTGACGTCCCTGGCTGAGCTGGGTCTGATTACCTACCAGACGGAATATGACCCGCTTATTGGTTGCAACATTCCGACCGATATCACGTTCACACCGGCGCTGTTTGCCGCTCTCGATGTGTCTGAGGTGGCGGTGGCTTCCGCACGCCGCAGCCGTGTGGAATGGGAAAACAGACAACGCAAAAAGCAGGGGCTGGATACCCTGGGCATGGATGAACTGATAGCGAAAGCCTGGCGTTTTGTTCGTGAGCGTTTCCGCAGTTACCAGACAGAGCTTAAGTCCCGGGGAATAAAGCGTGCCCGTGCGCGTCGTGATGCGGACAGGGAACGTCAGGATATTATCACCCTGGTGAAACGGCAGCTGACGCGCGAAATCGCGGAAGGGCGCTTCACTGCCAGTCGTGAGGCGGTAAAACGTGAAGTGGAGCGTCGTGTGAAGGAGCGCATGATTCTGTCACGTAACCGCAATTACAGCCGGCTGGCCACAGCTTCCCCCTGAAAGTGACCTCTTCTGAATAATCCGGCCCGAACCGGAGGCATTCGCACGCCTGAAGCCTGCCAGCGAACAAAAAATCAGCACCACATACAAAAAACAACCTCACTATCCACCTTCTGGAGCATCCGGTTCCCCCTGTTTTTAATACAAAATGCGCCTCAGCGACGGGGAATTTTGCTTATCCACATTTAACTGCAAGGGACTTCCCCATAAGGTTACAACCGTTCATGTCATAAAGCGCCAGCCGCCAGTCTTACAGGGTGCAATGTATCTTTTAAACACCTGTTTATATCTCCTTTAAACTACTTAATTACATTCATTTAAAAAGAAAACCTATTCACTGCCTGTCCTGTGGACAGACAGATATGCACCTCCCACCGCAAGCGGCGGGCCCCGACCGGAGCCACTTTAGTTACAACACACAAAAACAACCTCCAGAAAAACCCCGGTCCAGCGCAGAACCGAAACCACAAAGCCCCTCCCTCATAACTGAAAAGCGGCCCCGCCCCGGCCCAAAGGGCCGGAACAGAGTCGCTTTTAATTATGAATGTTGTAACTACATCTTCATCGCTGTCAGTCTTCTCGCTGGAAGTTCTCAGTACACGCTCGTAAGCGGCCCTCACGGCCCGCTAACGCGGAGATACGCCCCGACTTCGGGTAAACCCTCGTCGGGACCACTCCGACCGCGCACAGAAGCTCTCTCATGGCTGAAAGCGGGTATGGTCTGGCAGGGCTGGGGATGGGTAAGGTGAAATCTATCAATCAGTACCGGCTTACGCCGGGCTTCGGCGGTTTTACTCCTGTATCATATGAAACAACAGAGTGCCGCCTTCCATGCCGCTGATGCGGCATATCCTGGTAACGATATCTGAATTGTTATACATGTGTATATACGTGGTAATGACAAAAATAGGACAAGTTAAAAATTTACAGGCGATGCAATGATTCAAACACGTAATCAATATCTGCAGTTTATGCTGGTTATGCTGGCTGCATGGGGCATTAGTTGGGGAGCCAGATTTGTCATGGAGCAGGCCGTTCTGCTTTATGGATCAGGAAAAAACTATTTGTTCTTCAGTCATGGTACTGTTCTGATGTACCTGCTGTGTGTTTTCCTGGTATACCGCCGTTGGATAGCTCCGCTACCGGTCGTTGGTCAGCTGCGCAACGTTGGCGTACCGTGGCTGGTCGGTGCGATGGCCGTGGTGTATGTCGGTGTATTTCTGCTCGGTAAGGCGCTGGCTCTGCCTGCTGAGCCATTTATGACGAAACTTTTTGCCGATAAGTCCATACCTGACGTGATCCTGACGTTGCTGACCATCTTTATCCTTGCCCCGTTGAATGAGGAAACGCTGTTCCGGGGGATTATGCTGAACGTCTTCCGTTCACGGTACTGCTGGACGATGTGGCTGGGGGCGCTGATAACGTCGTTGTTGTTCGTCGCCGCGCACAGCCAGTATCAGAACCTGCTGACACTGGCAGAACTGTTCCTGGTGGGGTTGATTACATCAGTGGCCAGGATCAGAAGTGGTGGCCTGCTGCTGCCGGTATTGCTGCATATGGAAGCAACCACGCTGGGTTTACTGTTTGGTTGAAAGTTATATTTTTATTAAACATTGTGCGTTAAAGCCTGGTGTGTTTTTTTAGTGGATGTTATATTTAAATATAACTTTTATGGAGGTGAAGAATGCATACCACCCGACTGAAGAGGGTTGGCGGCTCAGTTATGCTGACCGTCCCACCGGCACTGCTGAATGCGCTGTCTCTGGGCACAGATAATGAAGTTGGCATGGTCATTGATAATGGCCGGCTGATTGTTGAGCCGTACAGACGCCCGCAATATTCACTGGCTGAGCTACTGGCACAGTGTGATCCGAATGCTGAAATATCAGCTGAAGAACGAGAATGGCTGGATGCACCGGCGACTGGTCAGGAGGAAATCTGACATGGAAAGAGGGGAAATCTGGCTTGTCTCGCTTGATCCTACCGCAGGTCATGAGCAGCAGGGAACGCGGCCGGTGCTGATTGTCACACCGGCGGCCTTTAATCGCGTGACCCGCCTGCCTGTTGTTGTGCCCGTAACCAGCGGAGGCAATTTTGCCCGCACTGCCGGCTTTGCGGTGTCGTTGGATGGTGTTGGCATACGTACCACAGGTGTTGTACGTTGCGATCAACCCCGGACAATTGATATGAAAGCACGGGGCGGAAAACGACTCGAACGGGTTCCGGAGACTATCATGAACGAAGTTCTTGGCCGCCTGTCCACTATTCTGACTTGAACATGGGGTTTGAGGGGCAACTGGATGAAAACGTACGATTTAGGGCACTAAAACCGCTGTTGTCCCACCATTCTGGTGATTCCCAAACGTTATTTGGCTAAAAAGTAGTTTTGATGTGGTTTATTTTCCGAATTCCAAGCGCAGCCCTACTTTCTTGTGCGTATTTGCGTGTTTTGCGCAGTTTTGAAGTTCCAAACAGGGATTATTTATTCTCTCAGGCGAGAATAAAATAGACGAAGAATGTTTCATTAATATAGTCCAAACGGCTGTCGCCATAAATAACATCGGTAGAGAATCTAATGGTTATATTTTAGTTGGTGTTTCCGATACCAAAGCTACGGCAGACAGAGTTAAGACTTTATATGGTGTTACCCCTATTGAGTGCAATGGCTATTATATCAATGGAATTGATCATGAAGCTGTAATTCAATCAAAAAACATAGATAATTACTTTCTGTTCATAAAACAAAAAATAGAATCATTTAATTTTAATGAGGCTTTGAAACAACAAATACTAAAAGATATTTCATTATGTTCATATGAAGGACTGCATGTTTTAAAAATCGAAATAAAAAGTGTCGGAGAAGTCTGTCATTTTGAAAATAGGTATTATATAAGACAAGGAACAGCTACGCATTTAATCACTGACGGTGAAGCAATTAGTAGTTTACACAGATTATATTACTCATAATTACTTAAGCACTATGAAGGTATCATACACCTTCATAGTGTACTTTTTTACTGCGCTTTGGGGCTAAATTGTTTTTGTGAATAGCCAGAATATCGTGGCTACGGCGGCAATGGAAATATATGATCTCTGCTGCCAGAGACTGGAGATGTAATTGGGGGCAGTTTGGATATCGAAAATTATTGTACTATAAGGGGTCCGCTTGAGGGGGCCGCTTGGAAAACGGAAATTTTCCCACGCTAAGAGAATTGAGTTGAACGAGTGGTTACATCTAGGCCAGCTAACTCACTGAACGTAAAGGCTGTACGAAATGTTCCGACCGTCCGATAACCATTTGGCTTACTTCCGTACATTTCCTTGCGTAGATGTACAGAATTGTACGATTTCGGACACCAAAACTGCTGTTGTCCCGGTGCATGAAGCTACTTTCCGGGTTGGTGGTACTGACTTTGGTGTTCTTAACGACGACGTTTTCAACTCTGAAAATCGCCTCTCTGCACGGGGATTTTTACCCCCCCATAGAGCCGTCATATAAATTCAAATTATTAACTTTGATGGTAGAATTATCTTAGGTTTGATAAAATTTTGAGCCGTCGCCGTTTACTTCACAGGATTCAATATAATGGCTAAATATACAGTTTGTGATTACCAATAAACTATTAGAAATAATGGGAATGGTTGTGCCAATCTCTATCTGGAGGTCTTATTGCAGGGAACATCCACCCCATCGTTACACCAATACAGAATTGCCCCCGATACAAGACATCCAGACATTAACCTAATAAAAGCGCACCTTGACGAGGGCTTTCAGCAGGCAAAGTCTGAGGGATTAAAAGTAGAGATTTCAGATTATAAAGAACGTCTTTACCTGTACATTAGAACACCTGGTAATAACCTAATGCAATATTCTGGTTGCAGAGAAAAATAATACAGTCGCGCTGGATACGCTGACATTGACGCAGTTATATGATTTTCTGGCGTTGGTCAGTAAACCAGCTGCAGCCAAAACGGTGTAGTCCCTGACACAGGCGCCGGTCATTCTGTTAACTCATCCACGTATGGGATGAACAGTTGTTTCAGTTTGAAACCAGGGATGTCAGACGGATTTTTGCTGGCGAGTACGAAATCCGTTACGAACTTAATGGCCAGACTATTTATGTATTGCGCCTGTGACACACACGAGAAAACAGGTAGATTGTGTGTGAGGGCAACTTTAACATAGCCTGCAGGTGTTAATTCAGGAGCATTGTTATCAGACCAAATATTTTTCATTCCATTAAATAGTCTTGTAGGGGATAAAATGAATTACGATGAAATAACGAAAATCACTGCAGAACGTATTAGCGACTACATGACTGAAGCGGTTAATACAGACTCTAAATCTGTTGCGGAAATGTTTCATAACGCTGCATGGGGAGTGCTATCATTGTGGTTTGAACTCGTCACAAAAATAGATCTGGATATACATAAAAAGAACAGGTATGCAAGTTATGATTTTAGAAGAAAAATCGAAATGCAGCATGAAGAGTTTCAGAAAATGACAGAGCGTGAGCAAGTGCCTTTATTGAAATTGCCTGAATAACAGAGACAGTGCAAACGATTATTTCATAATAACGATTATGTAATGACTGGTAAGAAAATAACTTGATTGAGTTCCCTTTATCCAGCCTGATAGTGGATAAAGGGAACTCAATAATAATTGAATTAATTTATTAGCTTCATCGCATTTTTTTTGGTCTCTTCATCACTTTTTTGCTCTTGTTGTGAAGAGGATTGAGTGACTATTGAAGAATTAAAATCGGCCATCTCTTTTGGAAATAGCGATCTCAATATATTCACGATATCTGAAAATGTGGTTTCTTTCGTCAGCAGCTCACATAAAAGGAAAGGGGTCCGGGGATCTTGTCTGTATAAGGCCAGACCTGCCGTCAGTGCGGCCCGGTTAAGGCGGCTTCGTTCCCCTTGCGGGATACTGTCCAGTGTATCACAAACAATTTTATCTGTTTGATTTACATCTGGATTTAGTTTGAAGGCAATGGTTCTGCGCTTGTCCATCATTAATTACCTATGAGATACATACCGTTAACTAAATCATATTGAGAGTTATTGGTTTTGAAAAAACGTTCATCACGAATCTGTGTGTGTTTTTTTACTGCATCGCATATTAATTCTGCGCCACCGCCTATAACCATAACATGAGTATAACCAGAAAATTCATTGAGCGTATTTAATACACGTTGCTCAAGTTTACGAAGTGCTTCATTCATTGCTTCGGTGACTATTGATATTTTGTTCTCATCATTAATTCGTTGCTTCAGATAGTTATTATCTTTTCTGTGAATGATTATATCGTCAGCAAGATAGCTACTTCCTTTTGTTCTCGCAAGAGAAAGGGCATCTTTTACTGCAGATGTAACCAGAGAGACACCAAGAGATGAGTCTCCGTATATTTTACTGATCCCCGATAATTTCCCCATTACCTGAGAAATATCTAATGTGGTGCCCCCGAGATCTATAATTAATAAAGAATCTAACTCATCCAGTTCTTGTAGAACTTCATAACCTGCCGGTATAGATTCAGGCATGACTTTTACATCTTTTATTGTGAATGTATCCCCGCCATTTAATGTAATTTTTTTCCGGAAGTTTGCTTTCTTACGCTCAATATTTTCCGTATTGGGTTGGTTATTTCTGTCGTAATACTCTGTCAGAGGAAGTGTGCAAACAATATCCACTTCGCTTACCGGCAGACCACTGGTCAGTAAGGCGTGATGCACTGCAACGACATTAACGTCGCTGTATTGCCATGCGATATTGGTTGTGACTACAGCATCCGGGCTGATTGGATCAAATGAATACTGTTCGCCGTTCAGTGTGTAGTTAAAGACCTTTTTATCACCAAAAGAGACTGCCCACTCGCGTTTGAAGCTGTTCGGGCTAATGTGCTGTTTAATTGTTCCGTCGCTTTCCTGCCACTGTAGTTTGATGTTTGTTGAACCGTCATCAATGAATACCAACATTTATAAAACTCCTTATGGTGTTTTTTTGGTGTGTGTTTGGGTATGTTTTGGGTTTTAAGTGGGTTTGTTTGTCAAGTTTACCCCATTTCAACCATCAATCAATGATTATTTGTCTTGTTTTGGTGTTTTATTGGGTTGGGTATGGGTTGTTTTTGGGTTTTGTTTGGCGGGTAACAAAAGATGTCGCCGGGCTCCTCTTTTTACTGCGCCGGCTGACGCGGCGCGGCAGGAACGCTGCCTGTGGTCAGTGTCCCGCGTCCGGCCGGGCACGGGACGGGCGCTTTTACCGCTCCCGGCTGGCGTTGGTGACAGTGTACGCCAGCCCGTCGCCCTTTTCTGATGAACGCCCTTCAAGCCGCTTTCGCGGCATATCCTCGCCGTCAAAAAGACGACGGCTGCGGTATTCCACGGTCGGCCTGACCCGTTACCGGACGCGGTGAACAGCCCACAGGCAGCGGGGAACGGGCACCACAGGGGTGCCCTCCCGGTGCCCTCTGTAAGAGAAGGAGTGCTGTTATGTCCCGTTTTATCCTGGGTGACTGCGTGCGTGTTATGGCCACGTTTCCGGGCAATGCTGTCGATTTCATCCTCACCGACCCGCCGTATCTCGTCGGTTTCCGTGACCGTTCCGGGCGCACCATCGCCGGCGATAAAACCGATGAATGGCTGCAACCAGCCTGTAATGAAATGTACCGCGTACTCAAAAAAGACGCGTTAATGGTGAGCTTCTATGGCTGGAACCGCGTCGATCGCTTTATGGCCGCCTGGAAAAATGCGGGATTCAGCGTTGTTGGTCACCTGGTCTTCACCAAAAACTACACATCGAAGGCCGCATATGTGGGCTATCGCCACGAATGTGCCTACATCCTGGCAAAAGGCCGTCCACGTCTGCCACAAAACCCGCTGCCGGACGTGCTGGGCTGGAAATATTCGGGCAATCGCCATCACCCGACGGAAAAGCCCGTTACCAGCCTGCAACCGCTGATTGAGAGCTTCACACACCCGAACGCAATTGTGCTGGACCCGTTTGCAGGCAGCGGCTCAACCTGCGTCGCCGCCCTCCAGTCCGGACGCCGGTATATCGGTATCGAGCTGCTTGAGCAGTATCACCGTGCCGGGCAGCAACGCCTTGCCGCCGTGCAACGGGCCATGCAGCAGGGGGCCGCGAATGATGACTGGTTTATGCCGGAGGCTGCGTAAATGAACTATGCAGGACACGAAAAACTGCGCGCCGAAGTGGCGGAGGTGGCCAATGCCATGTGCGACCTGCGTACAACCATGAATGAGATGGAGCAGCGGTACAGCTTTAATGCCGACACCCTGCCGGAACGTCTGGTGCGTCAGACGCTGTTTCGCGCAAACCGCCTCCTGATGGAGGCATATACCGAAATTCTGGAACTGGAAGCGTGCTTTAAAGATTGAGAAGGAGACGAGAATGTACGGAACATGCGAAACGCTATGCCGGGAGCTGGCAGTAAAGTATCCGGGAGACATGCCGCTGATGCTGGTTATCTGGTCCCCGGAAGAGATTCAGGCACTGGCTGACGGTATGGAAATTTCTCTGACCGGTCATGAAATCAGGACCGTCCTGGCACGCCTGGAGGACATCCCGGAAGACCAGCGGATTGAGTCCGGTATTTCTTCCGCTGCGGTGATGGAGATTATCCGCAACGAGAGCGAAAACCGCCTGGTGACCGTCCCTGCTGAACTGCTGGCGTCCCTGATTCAGACCGCTGAACAGGCATTGTGGAAACGTGAATGGGCCGCCCGGGATCATGGCCTCGCCGTCCCGGAATGCGTCACCCGCCGTCAGGAGGTGGTTAATCAGGCCCGCACCCTGCTGAAAAACAACACACACGAAAACGACTGATGTTATCGCCGCCTGCCCTGCGGGCGGCGATACAGGGAGAACGCTTAATCATGAACGAAAACAGCACGCTGAACGCACTGATTTGTCGTCACGCCCGCAACCTGCTGCTGGCGCAGGGCTGGCCGGAAGAGACGGATGTTGACCAGCGTAACCCGAAGTATCCGGGCTGGATCAGCATTTATGTTCTGCTGGATGCGCCCCGGCTGGCGACGTTACTTATCAACCGTCACGGCGGCGTACTGCCGCCGCTCCTGGCCTCCGCCATTCAGAAACTGACCGGAACCGGGGCGGAACTGGTACTGTCCGGCAGTCAGTGGCAGTCGCTGCCGGTACTTCCGGCAGACGGAACGCAGGTGTCTTTCCCGTATGCCGGAGAATGGCTGACCGAAGACGAAATCAGGGCTGTACTTGCGGCGGTGCGCGATGCGGTACGCAGTGTCAGTTGCCGGGTGGCAGAAGATGCGCGGCGTATCCGGGCGGCGCTGACCACCACCGGTCAGACGTTGCTGACTCGCCAGACGCGCCGCTTTCGTCTGGTTGTGAAGGAAAGCGATCACCCCTGCTGGCTCGATGAAGATGACGAAAACCTGCCCGTGGTGCTCGATGCCATCGTGAACCGGGGAGCACGTTTTTCGTCGGTGGAAATGTACCTGGTCAGCGATTGTATTGAGCATATCCTGTCCAGTGGGCTGGCCTGCGATGTGCTGCGTATACCGGATGAACCGCCCCGCCGCTGGTTTGACCGTGGTGTTCTGCGGGAGGTGGTCCGGGAAGCCCGGGCCGAAATCCGCAGCATGGCGGATGCCCTGGCAAAAATCCGGAAATGATGACGTTGGCGGGGTAAATCCCCGCCTTTTTCCTGCCGGTCCCCGGACAGAGCACAAAGGAAGTCGCCGCCGGCTCCGCTTTACCCGGCCATGCGGGGCATGGCCTTGTGGGTTTTCAGTTATGTGGCCTCAGCGTCGTGTGCGGGCTGTGCCGTGCCTCCATCGTAGCCGGGCTGGCAGGGATGCAAGGGTACGCTTCGCCGCTGCGGTCACCCGGTCCCTCCTTCCCGTCTGCCGTGATTTTCCGGTCGTTCACCCGCTCAGATTTCGCGGTCTCACCCTCCAACTCCCGCCAGCCGTGTGCGTCAGGCTGCGGCTTCCCTTGCGCCCTGTGCATCCCCGCCTTATCGCCCGGCTTTTATGGAGGCACGGCACCGCCCGGTGTCGCGGAATATGTGAACAACGGAGGAAAACATCATGCAATATGCGAAACCTGTCACTCTGAACGTTGAAGAGTGCGACCGTCTCTCCTTTCTACCGTATCTGTTTGGCAACGATTTTCTGTATGCCGAGGCGTATGTGTACGCGCTGGCGCAAAAAATGATGCCGGAATATCAGGGAGGCTTCTGGCACTTCATCCGCCTGCCGGACGGTGGCGGTTACATGATGCCGGATGGCGACCGTTTCCACATGGTGAACGGTGCAAACTGGTTTGACCGTACCGTGAGTGCTGATGCCGCAGGCATCATTCTGACTTCCCTTGTGATTAACCGCCAGTTGTGGCTGTACCACGACAGCGGGGATGCAGGACTGACCCAGCTTTACCGGATGCGCGATGCGCAGTTGTGGCGTCACATCGAATTTCACCCCGAATGCAACGCGATTTACGCGGCACTGGACTGATTAACGGACGGGGCGGCAATGCCGCCCCTGTAAAGGAGACGAGAACATGTACTGTACTGTTAAAGAAATTATCCGCGAAGTGCTGAACACAGACGTGCCGGACAGTGAATGCGTTTTTGCCGTGGTGCTGACCCGTGGGGATGTGCGTCACATAGCCCAGGACTGGAGTCTGACAGACGATGAGCTGGAAACCGTCATGCAGCGACTGGACGATGCCTTTGCGCATGGTGCGGATGTCAGCATTGTTCACGACGTTGTTCGTGAGCTGATGGAAGAAAAGCGCGCCAGCCGTCAGGTGACAGTTCCGGCGGTGATGCTGGAAAAAGTGATGGCGCTGGCAGGCAGTGAAATGAAGCGCCTGTATGCCGTCGGGAGCGAGAACGGGGGCGACGGTGACGCATTCGTCAGGGAAGAACGCGAAGCAATGGACGTTGTGTTACAGGCGCTGGACGGGGAGCACATGTCATGAATATCAGCACAGAAACCCGCGAAATTCTGCGCAATTACAAAGCCGTGATTAATGCGCGGCGTCGTGAAATGGGGCAGAAACCGCTCACCACTGCGCAGATTGTTGATGAAATCTGCGATTTTGTGGCGAATCAGCAGGCTGTATTCCTCGGCGGTCACTACATCCTTCAGGGCAGCATAAACAGGTGATACAGGGGCAGGCGGTGGAGGCCGCCTGTCAGCCCGCGCGAAAACCCCTGGCAGGCTGACGCCTGCCGGAAGGGAAGCGGGCCACGCTGGCGCGTCGCCCGTTACCCTTCCCGTCTGTGATGTGTCTGACTCAGGAGTGTTTCTTTCTTATGTTATGGAACTGTTCCTGATGTTGTTGTTCCTTTATCTACTGCTCTGATTCTGACTACTGCAGTGTTGTTCTGTCTGCCGGGCGCACCTTCGGCTCCCGGCTGCCTGGCGGCATCCGGTCGTCAGGCCCGACTCCGACAGGCAGCTGCTGGCGCACCTGCCAGTCTCCGCCGAACCCGCTGGCGCGGTTTCGGGCTGCCGCTACGGTCCGATGCGTGAAAACCCCTGGCTTGCAGCGACCGTTCCGGTCGCGCCGCCTCTGTCGCGCCGTGGCCTGCGCTCCCGGCATCCCGGCAAAAGGCCGCCGGGATGTAAGGGGCAACGCCGTTTCGCGCACGCGCTCTCCGTCGTTGCGGCGGGCCCCTGCTCATTGCCTGCCGGGTGCCACACACCCGTATGAGTCCCTGTCGCCGGGGGCATAGACAGCCACAACCTGCCGCACTGACTGTCCAGGGTAAATGAACAGCCCACAAAATTTTTTACCCAAAAACCGGTAAAAAATTTTGCGTTCTGCCCAGGACAGGTGCGTCAGGCCGTGGCAGTGATGCCCCTTGCGGCGAAGGTTCTCAAACGGGTGAAGTTCATACCACAGGGAATACAGCAGCAGGTTCCCGCGAAACGTCAAAACCGCGGCTCCCGAAACTCAACGGGTGATGTTCTTTAAAAATCAGGATTTATTTCAGGCTCCGGCAATACGCATTTATTTGTTCTGTCAGTCATCCGGCTGGCAGGTAATGAGAACGCAGGAACAGAAGGAGGAAAACACCGGAGAACGTCAGACGCAGATATGAAAAAAGCAGGCCGGGGAGGACCTGCTTAATCCACACCGCAAAAACTGTTCGAGCAGTTTCTGCGGTTCCATTCAACAGTCATAAGGAGTTTCATTTATGACGGTAAGTATTGTTTCACCTTCCGCAGCGGCTGTAAAGCCCCGCCGTCATCCCCGTTTCAGACGCGAAGACATCCCCGCGCCGGAAATTGACCCCGTGCTGAAAGCCTTCGGGCGACACATTGCCCGGAGTTTTCACCGGGGACGTGGTGTACACATCCCCGCCATGAAAAATACGGCTTTCGGGCAGGTGCTCCGCACACTCGAACTGAAACGCGCTTTTAACTGATGAGGTGAGCCGCCCCGCGAGGGGCGGCAACAGACGGAAGGAGAACATTTTATGACATTAGCTGCAATCACCATGACCGCCCCGGAAGCCGCCAGCCCTGTGCAGATGTACCGCGCGACCTACTCACCGGATGACAACAAACTGCGCCTGTATGCCGCGTCACGTCTTGACCCGGAGACGTATAAAAAAGTGCATGATGCCGGTTTCCGCTGGGCACCCAGACAGGCGCTGTTTGTCGCGCCAGCCTGGACACCGGGCCGGGAAGACGTGCTCCTCTCACTTGCCGGAGAGATTGAGGATGAAGACAGCACGCTCGCTGAACGTCAGGAAGCACGGGCGGAGCGGTTTACCGGATACAGCGGAAAGCGGGCCAGTGAATCCGCACAGGCACTTGATGAAGTGGAAAGACTGGCCGCGATGATCCCGCCCGGTCAGCCCATTCTTGTGGGGCATCACAGCGAACGCCGCGCCCGTCGTGATGCGCAGCGTATTGAAAACGGCATGAAACGTGCCGTGATGCTCTTTGAACGTGCGGAATACTGGGAAGAACGGGCGCGGTCGGCACTGCTTCACGCGAAGTATAAAGAACGCCCGGACGTTCGCTGGCGTCGTATCAAAAAAATCGAAGCTGATTTGCGCAAGGCTGAAAAGACCATCGCACAGTCGCAGAAATATCTGACGATGTGGCGGGCTGAATCGCTGGATCTGAATATGGCAAAACTCATCAGCAGTCATGACCATATCAGCGCCTGTTTCCCGCTGGATACGTATCCGCGCCCGGCAGAAAAAAGCCAGTATGAAGGGAGCCGGTCGTTATGGTCGGCCCTGGATGATGACATCATCACCACGGAGCAGGCCCGCGAAATTGCGATCCGCTGTCATGAACGGCAGATTCAGCATCAGCAACGCTGGGTTAACCACTATCAGAACCGCCTGATCTATGAGCGTGCCATGCTGGACGAAAGCGGCGGCGTGGTTACCCGGACACAGGATTTTGAGCCGGGCGGACAGGTTTTCAGCCGGGGCGAGTGGCTGACTATCATCCGCGTGAACAAAAGCAACGGGGCGGTGAGTTCAGTCACAACGCCAAATTACAGTTTTCTCGGGTACAGCGGCACGATGAAAGTGACGCCCGATCGCATCACGGACTACAAAGCACCATCGGCAGAAGAGGCTGCCGTCGCCAGTCAGGCCGCGAAGCGTCCGCCGGTAGTCAACTATCCGGGGGAAGGTTTCCGGGAAATGACAAAGGCGCAGTGGGCCGCCCTGCCCCGGGACTGTAAGGCCGTGCGCAGTGTGGAAGAAGCAGAAGACCACGGGGCATACCGCTACCGCCGCACAATGGACAATAATTTCCGTCTGGTGAATGTGTATATCACCGACATGAAAATCACGGAAATCCCACAGAAATAAGGTATATCCCCCCGGGAAATCCCCGGGGGATGACGGAGATAATGATATGCACAGTCAGTTAAGAGAACGTATCCGGCTGATGCGCGCAAGGCTGGATAACGCCGCGCCGGTTGCTGAAATCCGGGCTGAATCTCAGCTTTTTGTGAGTCCTGCCCCGATCTGTGATCGCCTGGTGACGCTGGCGGAAATCAGCAACCGTGATCACATTCTGGAACCCTCTGCCGGCACCGGGGCCATACTGCGGGCGATTCGGGATACCGCGCCGGAGGCCATGTGTGATGCGGTGGAGATTAACAGCGGGCTGGTCCGGTATCTGCGGGAAAATTTTAACGGTGTCAGGGTACAGTGTGGCGACTTCATGGAATGGCAGCCGGTGCAGTATTACAGCCGGATCATTATGAATCCGCCGTTCAGTCACGGGCAGGATATCCGGCATATCCTGCGGGCTTTTTCCCTGTTGCGTCCGGGGGGCGTTCTGGTTGCCGTCTGTCTCAACGGGCCACGCCAGCAGGAGAAGCTGTTACCGTTTTCTGACGTCCGCGAGGAGCTGCCGCGCGGCACGTTTGCTTATACCGATGTCCCGACGATGATTATTCGTTTGCGTGCCTGATGACACAGGGCTGGCGGGAGGATAAATGCCCGTCTGTCCGCGCCGGGAAAAAACCGCGCGCCGGTGGCGCTGAAAGGGGCCGCGCTCACGCGCCGCCCCTTTCATTACGCGGACGTTCTGATGGGGGCTTCTGTCTTTTCAGACCTGTCATTTGTCTGTTACTGATGATGTTGTTGTTCCTGCTACTGCTACTGCTACTGCTACTGCTACTGCTACTGCTACTGCTACTGTTCTTCTTTTTTCTACTGCCCTGATTATTGTCTGTTTTGTTGTTCTCCTGCTTATGCCTTTTCCGGGCGTCCCCCTGGCGGGGCGGGCTGTCGTGAACGGAGCCAGCGAAGCTGTCTCCGCCCTGGCGGGCTTCCATCCCTGACGCAAAAACCCGGGTTTGCAGCGACCGGAACGGTCGCGCCACCCTTGTCGCGCCGTGGCCTGCGCTCCCGGCATCCCGGCAAAAGACGCCGGGATGTAAGGAGCAACGCCGTTTCGCAAACCGCGCTTCACGTCGTTGCGGCGGGTCCCTGCCCGTTGTTCTGTCCGGTGCCATTCACCTGTTTAAGCCCCTGTCGCCGGGGGCATAGACAGCCACAACCTGCCGCACTGACTGTCCAGGGTAAATGAACAGCCCACAAAATTTTTTACCCAAAACCCGGTAAAAAATTTTGCGTTCTGCCCAGGACAGGTGCGTCAGGCCGTGGCAGTGATGCCCCTTGCGGCGAAGGTTCTCAAACAGGTGATGGTGAATACCGGAGGGAACAAAAGGCAGGTCCCCGCAAAACGTCAAAACCGCGGCTCCCGAAACTCAACAGATGATGGGGGCTGAAAACATCAACAGAAGGAGACACATCATGGCAGTTCGTGGCATTAACAAGGTCATTCTTGTCGGTCGTCTGGGAAAAGATCCGGAAGTCCGTTACATCCCCAACGGGGGCGCAGTGGCAAACCTGCAGGTGGCCACGTCAGAAACCTGGCGCGACAAACAGACGGGGGAAATGAAGGAGCAGACGGAATGGCACCGCGTGGTGCTGTTCGGCAAGCTCGCGGAAGTGGCAGGTGAATATCTGCGTAAGGGGGCGCAGGTCTACATTGAAGGCCAGCTTCGCACCCGTAGCTGGGAAGATAACGGTATTACCCGTTACGTCACCGAAATCCTTGTTAAAACCACGGGCACCATGCAGATGCTGGGGAGTGCACCACAGCAGAACGCTCAGGTGCAACCGCAGCCTCAGCAGAATGGTCAGTCACAGAGTGCTGACGCGACGAAAAAAGGGAGCGCGAAAACGAAAGGCCGTGGACGTAAGGCTGCGCAGCCGGAGCCTCAGCCGCAACCACCGGAGGGGGAGGATTACGGGTTTTCAGACGATATCCCGTTCTGACTGGCCTGACTGTGATAACCGCCCCGTCCTGCGCGGGGCATCACCGGAGATATGAGGATGAGCGAATATTTCAGAATACTTCAGGGACTGCCTGACGGTCCTTTTACCCGCAAACAGGCCGAAGCCGTTGCCGCACAGTACCGGAACGTCTTTATCGAGGATGACCACGGCGAACAGTTTCGCCTGGTTGTCCGTAATAACGGAACAATGGTCTGGCGTACCTGGAATTTTGAGGACGGTGCCGGGTACTGGATGAACCATGTCATCCGTGATTTCGGGATCCTTAAGTAAGAGAGGTGCCGGACGGGGATCACGTCCGGCAGACATTAACTACACAATAAGGGGATAGTCATGTCAGTAACAAAGTCTGAACCAAAATCTACCCGTAAAGCAAGCCGTAAACCTGCAAAAACGCAGGAAACTGTCCTGTCTGCCCTGCTGGCGCAGACGGAGGAAGTGAGCGTGCCGCTGGCCTCGCTGATTAAGTCACCACTGAATGTGCGCACGGTGCCGTATTCTGCGGAGTCCGTCAGCGAACTGGCTGATTCCATTAAGGGGGTCGGCCTGCTGCAGAATCTGGTTGTTCATGCCCTGCCAGGTGACCGCCACGGTGTCGCCGCAGGTGGTCGCCGACTGGCAGCACTCAACATGCTGGCAGAGCGTGGCATCATTCCGGCTGACTGGCCTGTCCGCGTGAAAATTATTTCGCAGGAACTGGCGACGGCCGCATCGATGACCGAGAACGGTCATCGTCGGGATATGCACCCAGCCGAACAGATTGCCGGATTCTGTGCAATGGCGCAGGAAGGCAAAACACCTGCACAAATCGGTGATTTGCTGGGCTATTCACCCCGCCACGTTCAGCGAATGCTGAAACTGGCTGACCTTGCGCCTGTCATCCTCGATGCGCTGGCAGAAGACCTCATCACCACCGAGCACTGTCAGGCGCTGGCGCTGGAGAACGACACCGCGCGTCAGGTGCAGGTGTTTGAAGCCGCCTGTCAGTCGGGATGGGGCGGTAAACCGGAAGTACAGACCATTCGTCGTCTGGTGACCGAAAGTGAAGTGGCGGTGGCAGGGAACAGTAAATTCCGCTTCGTGGGGGCTGATGCCTTCTCGCCAGATGAACTGCGCACTGACCTGTTCAGCGACGACGAGGGTGGCTATGTGGACTGCGTGGCGCTCGATGCCGCCCTGCTGGAAAAACTCCAGGCTGTTGCTGAACACCTTCGGGAAGCCGAAGGCTGGGGATGGTGCGCCGGACGCATGGAGCCTGTCGGTGAGTGCCGTGAGGATGCCGGAACATACCGCTGTCTGCCGGAGCCGGAAGCGGTGCTGACGGAGGCGGAAGAAGAACGTCTGAACGAACTGATGACGCGTTACGACGCGCTGGAAAACCAGTGTGAGGAATCTGACCTGCTGGAAGCAGAAATGAAGCTGATGCGCTGCATGGCGAAGGTCAGGGCGTGGACGCCGGAGATGCGTGCCGGAAGCGGTGTGGTGGTGTCCTGGCGTTATGGCAACGTGTGTGTCCAGCGTGGTGTGCAGTTGCGCAGCGAGGATGATGCGGCTGACGACGCTGACCGCACGGAACAGGTGCAGGAGAAAGCGCCCGTGGAGGAAATCAGTCTGCCACTGCTGACGAAAATGTCTTCCGAACGCACGCTGGCAGTCCAGGCAGCACTGATGCAGCAACCGGACAAATCTCTGGCACTGCTGGCATGGACGCTCTGCCCTGATGAATCCCCTAATGATTTTTACCAAAATCATTAGGGGATTCATCAGCGCTCTGCCTGAATGTGTTTGGCAGCGGAGCGTACAGTAAACCAGCACAAATCAGCCTGGAATGTAAACATTATTCGCTGACCAGCGATGCGCCATCGGGGAAGGACGGTGCCGCATTCCTGGCGCTGATGGCAGAAAAAGCCCGTCTTGCAGCCCTGTTACCGGAGGGATGGTCACGGGATATGACGACATTCCTGTCACTCAGCCAGGAGGTACTGTTATCCCTGCTCAGTTTCTGCACCGCGTGCAGCATCCACGGCGTTCAGACCCGCGAGCATGGTCACACGTCACGCAGTCCGCTGGACTCGCTGGAGAGCGCTATCGGATTCCACATGCGCGACTGGTGGCAGCCGACGAAAGCAAACTTCTTCGGACACCTGCAAAAGCCGCAGATTATCGATGCCCTGAATGATGCCGGACTGTCCGGTGCTGCGCGGGACGCGGAGAAAATGAAGAAAGGCGATGCCGCTGAACATGCAGAGTTCCACATGAAAGACAACCGCTGGGTGCCTGGCTGGATGTGTACACCACGTCCACAGGCAGAGACGGAAACCACGGAGTACCGTGACGACCAGGCAGAAGCCGCCTGACCGCCAGTCATAAACCATTTATCACGCCGCCCTGCCGGAGACGGGGCGGCAGCAAGGGAGATACCGTGATGAAAACTGAACTGACCCTGAATGTATTACAGACCATGAGCGCACAGGAATATGAAGATATCCGGGCTGCCGGAAGTGATGAACGTCGTGAACTCACACATGCCGTGATGCGGGAGCTGGATGCGCCGGATAACTGGACGATGAACGGCGAGTATGGCAGCGAGTTCGGCGGCTTTTTCCCCGTCCAGGTCCGTTTCACGCCTGCCCACGAACGTTTTCACCTGGCGTTATGTTCACCGGGCGATGTCTCTCAGGTCTGGGTGCTGGTTCTGGTGAATGCCGGTGGTGAGCCGTTTGCGGTGGTTCAGGTACAGCGGCGGTTTGCACCGGAAGCCGTCAGCCATTCACTGGCACTGGCGGCGTCACTGGACGCGCAGGGGTACAGCGTCAGTGACATCATCCATATCCTGATGGCGGAAGGAGGTCAGGCATGAGCGCACGTTCACAGGCACTGGTTCCCCTCAGCGCAGAGCAACAGGCCGCATGGCGGGCGGTGGCGGAGACAGAAAAACGCCGCCACCAGGGAAACACGCTGGCGGAATATCCGTATGCGGGGGCGTTTTTCCGCTGTCTGAACGGAAGCCGCAGGATATCGCTGTCTGACCTGCGATTTTTCATGCCGTCCCTGACCGCAGAAGAACTGCGCGGCAACCGTTCTCAGTGGCTGTATGCCGTCGATGTGCTGATTGAAACTCAGGGCGAGGTCTGCCTTCTTCCCCTTCCCGGCGATGCAGCAGAGCGGCTGTTCCCGTCGGTGCGGTTCCGTGTCAGGGAGCGCAGTCGCCACAAATCCGCACTGGTCATGCAAAAGTACAGCCGCCAGCAGGCGAGGGAGGCAGAGCAGAAAGCCCGTGCGTACCAGGCGCTGGTCGCTCAGGCTGAAATCGAACTGGCATTCCATTCGCCGGAAACAGTCGGAAGCTGGCATGCACGCTGGAGTGACCGGGTGGCAGAGCATGACCTGGAAACCCTGTTCTGGCAGTGGGGTGAGCGTTTTCCGTCACTGGCCGGAATGGAACGCTGGCAGTGGCAGGATATGCCGTTCTGGCAGGTTATTGCGGAAGCCAGTCTTGCAGCAAGAGAGGCCGGTCACGCTGTCCGTGAGATGGAGCGGTGGATGGTGCCGAACAAACTCCGGGAGGCGGCGTGATGCGGCAACAATCACACAGATTACCCGTAAACAGCCTGAATGAGCGGGTTATTTTCAGGAAAAGTGAGTGTGGTCAGCGTGCAGGTATATGGGCTATGATGTGCCCGGCGCTTGAGGCTTTCTGCCTCATGACGTGAAGGTGGTTTGTTACCGTGTTGTGTGGCAGAAAGAAGATAGCCCCGTAGTAAGTTAATTTTCATTAACCACCACGAGGCATCCCTATGTCTAGTCCACATCAGGATAGCCTCTTACCGCGCTTTGCGCAAGGAGAAGAAGGCCATGAAACTACCACGAAGTTCCCTTGTCTGGTGTGTGTTGATCGTGTGTCTCACACTGTTGATATTCACTTATCTGACACGAAAATCGCTGTGCGAGATTCGTTACAGAGACGGACACAGGGAGGTGGCGGCTTTCATGGCTTACGAATCCGGTAAGTAGCAACCTGGAGGCGGGCGCAGGCCCGCCTTTTCAGGGCTGATGCTGGTCTGACTGCACTGAAGCGCCTTTATAAAGGGGCTGCTGGTTCGCCGGTGGCCCCTTTCTCCTTGCTGGCATTGTACGGGCATGAACAACCAGACTGCCAGGAAGGCCGTTTCCCTCCGGGAACGGGGATGAACGTGCGCCTGCGGCGCCCGTTCTTTTCCCCCGCCTTCTCTGTTTATGACTTACCAGAAATCACATCACCTTCCCTTTGATTATTCTCTTTTTCCTCCTGCTCTGACTCTGATTACTGCTCTGACTCTGATTACTGCTGCCCTGATTATTGTCTGTTTTGTTGTTCTCCTGCTTATGCCTTTTCCGGGCGTCCCCCTGGCGGGGCGGGCTGTCGTGAACGGAGCCAGCGAAGCTGTCTCCGCCCTGGCGGGCTTCCATCCCTGACGCAAAAACCCGGGTTTGCAGCGACCGGAACGGTCGCGCCACCCTTGTCGCGCCGTGGCCTGCGCTCCCGGCATCCCGGCAAAAGACGCCGGGATGTAAGGAGCAACGCCGTTTCGCAAACCGCGCTTCACGTCGTTGCGGCGGGTCCCTGCCCGTTGTTCTGTCCGGTGCCATTCACCTGTTTAAGCCCCTGTCGCCGGGGGCATAGACAGCCACAACCTGCCGCACTGACTGTCCAGGGTAAATGAACAGCCCACAAAATTTTTTACCCAAAACCCGGTAAAAAATTTTGCGTTCTGCCCAGGACAGGTGCGTCAGGCCGTGGCAGTGATGCCCCTTGCGGCGAAGGTTCTCAAACAGGTGATGGTGAATACCGGAGGGAACAAAAGGCAGGTCCCCGCAAAACGTCAAAACCGCGGCTCCCGAAACTCAACAGATGATGGGGGCTGAAAACATCAGATACAGGAGGAATTATGAGCGCATTTTCTTTTAACACCACTTATCAGCCAACAGGCGATCAGCAGAAAGACGCAATCGCACAAATCGGGATCATGCAGAATCGTGCTGTTCAGGCAAATCTTGCATATCAGAGCTGCCGGGATTCTGGTGCACTCTTTAAGGTGCTCCACCAGGTCAATAATGAGCTGCATGACTTACTGGATAGCCTGGAGAATCATACTCCTCTTGTCAGAAAAAACGCTGATGAGTTGATCGCGCTGTTACTGCTTTTCACTCGGCAGGTTGGTCAGTCCCGAACTGACCTGATTTGATGGTCCTTCCCCTCGGAATTGTTGTCTTTTTGTTAACGATAACCGAGGGGGGATGATATTAAGCGAAAAAACTTTTATTAATTTTATGCCTTCATAAAGGAGTTACTGTTATGCGATTAGCTTCCCGTTTTGGTCGATATAATTCTATTCGCCGTGAGCGCCCGTTAACGGATGACGAATTAATGCAGTTTGTTCCATCTGTCTTTTCTGGTGATAAACATGAATCCCGGAGTGAGCGTTATACATATATCCCAACCATCAATATCATCAATAAGTTACGTGATGAAGGTTTCCAGCCATTCTTTGCCTGTCAGAGTCGGGTTCGTGATTTGGGACGCCGCGAATACAGTAAACATATGTTACGTCTTCGCAGGGAAGGGCATATTAACGGGAAAGAAGTTCCTGAAATTATCCTGCTTAATTCACATGATGGTTCATCCAGTTATCAGATGATCCCAGGAATTTTTCGTTTTGTCTGCACAAATGGCCTGGTGTGTGGGAATAATTTTGGCGAAATCCGCGTTCCACATAAAGGTGATATTGTCGGGCAGGTTATTGAGGGAGCGTATGAAGTGCTCGGTGTCTTTGATAAAGTCACTGAAAATATGGAGACAATGAAAGAGATACATCTTAACAGTGACGAACAACATTTATTTGGCAGAGCTGCATTGATGGCCAGGTACGAAGATGAAAATAAAACGCCAGTGACGCCAGAACAAATAATTACTCCCCGCCGTTGGGAGGATAAACAGAACGATCTCTGGACAACCTGGCAGCGGGTTCAGGAGAATATGATAAAAGGTGGATTATCGGGGCGAAGTGCCTCCGGTAAAAATACCAGAACAAGAGCCATTACAGGCATTGACGGTGATATCCGAATCAACAAAGCATTATGGATGATTGCCGAACAGTTCAGGGAGTGGAAGTCATGATAATATAAGTAAAGCCCCGAAAAATTTTTCGGGGCTTTACTTATATTATCATCCTGCGGCATTGCTGTGTCGTCTGATATGCCTCAATTTCATCAACTGGCTTTTCGGTAGTCTGTAAATATTGTGCCCGCGAAAAATGGTCTGGCAGGAGGCTGCGCAGTTACCGGATATATATAAGATGGGATCCCGCTTTGCGGGGCTTCGGCCAGTCAGCATTATCACTCATATGATATTTTTGTGTGTGGCCTTCCATGCCGCTGTCGCGGCATAACCGGTATTTGACAATGTATACAATATTAATTTTTCTGCACACTGTTAATTTGGGAAAGTGATTTCTTCGTGGTCGGAACCCGGATGCCTTTACTGCTCTTTATCCAGGTATAAATCCGGTAAACCTCTGATGCGTAGGCAAGACGTCTCTGGTTCTGGCGTTCGGTCTTCCTGAATCCGGCATTGTATGCACCAACGGCCTCCCAGGAGACGCCCCATTTTTTAAAGGCTATTGCCAGATAATAAGCACCGGTATAAATGTTCATACAGGGATCTGTTGTCAGATGTTCCGGCTTAATTCCATAGCGGGCCAGTTCGTTAAAATGCTGGGAATCTACCTGCATCAGTCCGCTGCCATATCCCGTTACCGGATTAATACCGATGGCATTAACCCGGTAACGGGATTCTTTCCATGATATCGCTCTCAGTAAATCCGGGTCTATTTTGTAATCCCGACCTGCAAGATCAAAGCAATCGGCGGCTTCGCAGATCCCATTTATAAACATCAGGCAGATTGCTAACATCCATTTTTTCATTTTTCCACCTCTGGTGACTTTATCCGTAAATAATTTAACCCACTCCACAAAAAGGCTCAACAGGTTGGTGGTTCTCACCACCAAAAGCACCACACCCCACGCAAAAACAAGTTTTTGCTGATTTGCTTTTTGAATCATTAGCTTATGTTTTAAATAATGTATTTTAATTTATTTTACATTATTAAATAGGGGCGTTGACGACCCTATGGCGACCCTATGGCGACCCTTGTTAGGGTCAGTACTGACAAATTTTATGAAAAACATTTGGATATATTAGGGCCGCCCCTAGCAGCGCCGTGCGTTTTTTTATAGTATGCCCCTAGGGGCGCTGCTAGGGGTGCTCTTCTTTTTTCAGACCAAACTATGAGTAAATGAAATAAAACACTTGTTTCAGAATATAAAAGGTACTGTCTTATGGCCAGAGTAAATCTGTATATCAGTAATGAGGTTCATGAAAAAATTAACATGATTGTTGAAAAGCGTCGTCAGGAGGGAGCAAGAGATAAAGATATAAGCCTTTCAGGAACTGCTTCAATGCTTCTTGAATTGGGGCTTCGCGTATATGATGCACAGATGGAGCGTAAAGAGTCTGCGTTTAACCAGACAGAGTTTAATAAACTTCTTCTTGAATGTGTTGTAAAAACACAGTCAACGGTGGCAAAGATTTTAGGTATTGAGTCTCTCAGTCCTCATGTCTCCGGAAACCCGAAGTTTGAATATGCCAGTATGGTTGACGATATCAGAGAGAAAGTGTCTGTTGAGATGGACCGGTTTTTTCCAAAAAATGATGATGAATAAATGAAAATGAAGTTTGAGTTGGTTCAAATATAAGAATTTTTATGATTCAAAAAGATGACAATACGTCAGATAATTAGTATATTAATTACGTGGTTAATGCCACGTTAAAAATTGAAACTGAAAATCGCCGATGCAGGGAGGTCTGAACTCCCTGCATCGACTGTCCATAGAATCCTTAACGGAGGTTCCTATGTGTGCGCTGGATCGTAGAGAAAGGCCACTTAACAGTCAATCTGTAAATAAGTACATCCTTAACGTTCAGAATATCTACAGAAATTCTCCCGTTCCGGTTTGTGTCCGTAACAAAAACCGGAAAATCCTTTATGCCAATGGGGCTTTTATTGAACTCTTTTCCAGAGAAGATAAACCCTTATCCGGAGAGAGTTATATACGTCTGCAGGTTGAAATTTTTCTTTCATCACTTGAATTGGAATGCCAGGCTCTTGGACATGGCTCTGCATTTTGTCGTCGTTTTAATTTTCATGGCGAAATCTATCAGATAAGGATGGAGAATGTTTCTTTTTATAATGACGAATCTGTTGTTTTATGGCAAATTAATCCGTTTCCTGATTATCCATTTTTTGCGTTAAGTCAGAGTGGAAGTAATACAAATACTTCTGATAAATTAACGATATGGAATGATCTTTCCCCCGGGACATTGCTTGTTTTCTCTTTTTATATGCTGGGTGTTGGTCATGCAACAATTGCCAGAGAATTGGGTATTACAGACAGAGCATCTGAGGATCGAATTAAACCAGTTAAACGGAAAATAAAAGAATTTTTTGAACACTTTGATTTATTCAGAGTGTCATGTATCTATAAAGGGAAAATAGATTTGCTATTAAATATAATTCGTGAATTTTATAGCGTTAAGTAAATGTTAAATAAGGCACGCCAATTTTGGCGTGTTTTTTTTCGTCGGTTTCTGTGCAATCATAATTTTATTAGTCGGGAAACAGAGGTGAATTGAGTGAGGAGGCGTAACGCGAGAGGCGGTATAAGCAGAACAGTCTCGGTGTATCTCGATGAAGATACAAATAACCGACTTATTAAGGCCAAAGATCGTAGTGGAAGAAGTAAAACGATAGAAGTCCAGATCCGTCTCAGAGATCATCTGAAACGATTTCCTGATTTCTATAACGAAGAAATATTCAGGGAGGTGACCGAAGAGAGCGAGTCAACATTTAAAGAACTTTAGTTTTTATCTATCAATATTAAACAGAGGAATCATATGGACGCCGTTTTAAGTGTTCAGGGTGCTTCTGCGCCCGTCAAAAAGAAGTCGTTTTTTTCCAAATTCACTCGTCTGAATATGCTTCGCCTGGCTCGCGCTGTGATCCCGGCTGCTGTTCTGATGATGTTCTTCCCGCAACTGGCGATGGCCGCTAGCAGCAGTGGTCAGGACCTGATGGCAAGTGGTAACACCACGGTTAAGGCGACCTTCGGTAAGGACTCCAGTATTGTTAAATGGGTTGTTCTGGCTGAAGTTCTGGTCGGTGCGGTCATGTACATGATGACCAAAAACGTCAAGTTCCTGGCCGGTTTCGCCATCATCTCTGTATTTATTGCTGTGGGTATGGCCGTCGTTGGCCTCTGACAGGAAATAAAACGATGTCGGGAGACGAGAATAAACTTAAGAAATATCGTTTCCCGGAAACACTGACCAACCAGAGCCGCTGGTTTGGCCTGCCACTGGATGAACTGATCCCCGCAGCAATCTGTATTGGCTGGGGTATCACAACATCGAAATATCTGTTCGGTATTGGTGCAGCGGTTCTGGTTTATTTCGGGATTAAAAAACTGAAAAAAGGGCGGGGCAGTTCCTGGTTACGTGACCTGATTTACTGGTATATGCCAACAGCCCTGCTGCGCGGTATTTTTCATAATGTTCCCGATTCGTGTTTCCGGCAGTGGATTAAATAGAACTGATACCAGGATTGTTATATGGAACACGGTGCCCGTTTAAGTACCAGTCGTGTAATGGCCATCGCCTTTATATTTATGTCAGTGCTTATTGTTCTCAGCCTCTCTGTTAACGTCATTCAGGGGGTGAATAACTACCGTCTTCAGAATGAGCAACGCACTGCCGTGACGCCAATGGCATTTAATGCCCCCTTTGCCGTGTCACAGAACAGTGCCGACGCCTCTTATTTACAGCAGATGGCGCTGTCATTTATTGCCCTCCGTCTGAATGTTTCATCAGAAACCGTCGACGCCTCACATCAGGCGCTTCTGCAATATATCCGCCCGGGCGCACAGAACCAGATGAAAGTTATTCTGGCTGAAGAAGCGAAGCGTATTAAAACCGATAACGTGAACTCAGCCTTTTTCCAGACCAGTGTTCGTGTCTGGCCTCAGTATGGCCGTGTGGAAATTCGTGGTGTGCTTAAAACCTGGATTGGTGATTCAAAACCTTTCACTGATATCAAACATTACATCCTTATTCTGAAGCGGGAAAACGGGGTGACCTGGCTGGATAATTTCGGGGAAACAGACGATGAGAAAAAATAATACGGCAATAATATTCGGCAGCCTGTTTTTTTCCTGCAGCGTGATGGCCGCAAACGGTACGCTGGCCCCCACCGTGGTGCCAATGGTGAACGGTGGTCAGGCCAGTATTGCCATCAGCAATACCAGCCCGAATCTGTTTACCGTTCCCGGTGACCGGATTATCGCCGTGAACAGTCTGGATGGTGCCCTGACCAATAATGAGCAGACCGCCTCCGGCGGTGTGGTGGTGGCCACCGTCAACAAAAAGCCCTTTACGTTCATTCTGGAAACAGAACGTGGTCTGAATCTTTCCATTCAGGCCGTTCCCCGTGAAGGCGCGGGGCGTACCATTCAGCTGGTCAGTGACCTGCGCGGAACCGGAGAAGAAGCCGGTGCGTGGGAAACGTCCACGCCTTACGAATCCCTGCTTGTGACCATCAGCCAGGCCGTCCGTGGCGGAAAATTACCCGCAGGCTGGTATCAGGTCCCGGTGACAAAGGAAACCCTGCAGGCCCCGGCGGGGCTGTCTTCAGTGGCAGATGCCGTATGGACGGGGAATCACCTGAAGATGGTCCGCTTTGCCGTGGAAAATAAAACGCTGTCTGCCCTGAATATCCGGGAAAGTGATTTCTGGCAGCCGGGAACCCGTGCCGTGATGTTCAGCCAGCCTGCCAGCCAGTTACTGGCAGGTGCGCGCATGGATGTGTATGTCATCCGTGACGGGGAGGGCAACTGATGGCCAGTATCAATACCATTGTGAAACGCAAGCAGTACCTGTGGCTGGGGATTGTGGTTGTCGGTGCAGCCTCCGCGATTGGTGGTGCACTGTATCTGTCTGATGTGGACATGTCCGGTAACGGTGAGGCCGTGGCTGAACAGGAACCCGTGCCGGATATGACCGGTGTGGTGGATACGACCTTTGATGACAAGGTGCGTCAGCATGCCACCACAGAGATGCAGGTGACGGCAGCGCAGATGCAGAAGCAGTATGAGGAAATCCGTCGCGAGCTGGATGTCCTGAACAAACAGCGCGGTGATGACCAGCGTCGTATTGAAAAGCTGGGACAGGATAATGCCGCCCTGGCAGAGCAGGTGAAAGCCCTGGGTGCTAATCCCGTCACGGCGACCGGTGAGCCTGTACCGCAGATGCCTGCCTCACCGCCCGGCCCGGAAGGCGAACCACAGCCAGGAAACACCCCCGTATCCTTCCCGCCGCAGGGCAGCGTTGCTGTTCCACCGCCGACGGCGTTTTATCCCGGGAATGGTGTCACGCCACCACCACAGGTGACGTACCAGTCTGTGCCGGTGCCTAACCGGATACAGCGTAAGGTGTTTACCCGTAATGAGGGAAAACAGGGACCATCACTGCCGTACATTCCGTCAGGAAGTTTTGCGAAAGCCATGCTGATTGAAGGGGCGGATGCCAATGCGTCAGTCACCGGTAATGAATCCACGGTGCCGATGCAGCTGCGTATCACCGGTCTGGTGGAAATGCCGAACAGCAAAACGTATGACGCAACGGGATGTTTTGTGGGGCTGGAAGCCTGGGGGGATGTGTCCAGTGAACGTGCCATTGTACGCACCCGCAATATCAGCTGCCTGAAGGACGGCAAAACCATTGATATGCCGATTAAGGGGCATGTCAGCTTCCGGGGTAAAAACGGTATCAAGGGCGAAGTGGTGATGCGTAACGGCAAAATCCTCGGCTGGGCATGGGGCGCGGGATTTGTTGACGGTATCGGTCAGGGAATGGAGCGCGCCTCCCAGCCGGCTGTCGGGCTGGGTGCCACAGCCGCTTACGGGGCTGGTGATGTCCTGAAAATGGGTATCGGTGGCGGCGCATCGAAAGCCGCACAGACGCTCAGTGACTACTACATCAAACGTGCCGAACAGTATCACCCGGTGATACCGATTGGTGCGGGCAACGAAGTGACCGTGGTGTTCCAGGACGGCTTCCAGCTGAAAACCGTGAAAGAGATGGCGCTGGAACGCACGCAGAGCAGAGCGGAAGAAGAGAATCAGGAAAGTCCGGTTCCTGTTCCGCCATCGGCTGAAAGTCATCTTAACGGCTTTAATACTGACCAGATGCTGAAGCAGCTGGGCAACCTGAATCCGCAGCAGTTTATGTCCGGCAGCCAGGGAGGGGGCAACGATGGCAAATAATATGTCGTCCCGTCAGGCGTGCCATGCCGCCCGGTATGTTGTCGCCCGGGTTCTGCGAGGACTGTTCTGGTGTCTGAAGTACATCGTCATTCTGCCACTGGCCACAATGGCCCTGATGGCTCTGTTTGTTTTATGGAAGGACAACACCACGCCGGGGAAATTACTGGTTAAGGAGATTAACTTCGTAAGACAAACAGCACCTGCCGGACAGTTCCCGGTCAGTGAATGCTGGTTTTCTTCCTCTGATTCTTCAGGCAGATCAGAAATACAGGATATCTGCCATTACCGCGCGGCTGATGCTGCAGATTATGTCAGGGAGACTGACCGGTCACTGATGCAACTGGTCACCGCATTATGGGCAACACTGGCACTGATGTATGTCTCGCTGGCAGCGATCACCGGGAAATATCCGGTGCTGCCCGGAAAAATGAAATGTATCCGGGTGGTAACCGCAGATGAATATCTGAAGGACGTTTATACGGAAGACGCTTCCCTGCCGGGAAAAATCAGGAAATGCCCTGTTTATCTTCCTGATGACAGAACAAACAGAAACAACGGAGATAAAAATGAACATGCGTAATATTAATGTTATTACAGCCCTCTCTGTGCCGGGTAAAACCGTGTCAGATGATTTTATGCATGCTGTTCTCAGTAACTGCGCCACAAGAATCGTACTTCCTGCACCGGAGAAATTCGGTTCTGAGTCATTGCCGGACAATTTTAATATGACTGCTGTCGGTGTGATGAAGAATTCAGAAATATAAGGAACCCTTCGATGAATAAGCTGGTTTCTGATGGCAGCGTCAAAAAAATAAATTATCCGGTGCTGTATGAGTCCGGAATAACACCTCCGTTATGTGAAGTCAGTGCACCAGAGCCTGATGCGGGTGGGAAACGCATTGTGGCATATGTTTATAAATCATCACGGAATACGGTTTTTGAAAATCCTGACATTGTAAAAACCTGTACGGTCAGGGATTTGAAGAATGATTTTGTGAACTGCGATGAGAAAGGTGAGGGACAGTGAAACAGATTTCTTTATTTATTCCTCTGCTGGGGACCTTATTACTTTCCGGCTGTGCCGGAACCAGTACGGAATTTGAGTGTAACGCCACCACATCCGATACCTGTATGACGATGGAGCAGGCCAATGAGAAGGCCAAAAAACTGGAGCAGTCCTCAGAAGCAAAGCCGGTTGCGGCATCACTGCCGCGCCTGGCTGAAGGGAACTTCCGGACAATGCCGGTGCAGACCGTCACCGCGACCACTCCGTCCGGCAGCAGACCTGCGGTGACAGCACATCCGGAGCAGAAACTGCTGGCACCACGCCCGCTGTTTACCGCTGCCCGGGAAGTGAAAACGATTGTTCCGGTCAGTTCAGTTGCGCCGGTAACACCTCCCCGTCCGCTAAGAACGGGTGAGCAGACGGCTGCATTATGGATAGCGCCTTATATTGATAATCAGGATGTTTATCATCAGCCATCCAGCGTGTTTTTTGTTATTAAACCGTCTGCGTGGGGAAAACCACGTATTAATTAACTGGCCCTGAAGTTGTATATCAGCCGGCAATGCCGGCGGGCTTTCTGTATTCAAAATCTGCCTGTAAAACGAGTGCCCTGTGCGTGAAAAGGGATGGGCGGTAGCGTGTCAGAACATGTCGGGAGGAATATTCCGTGAGTGATGAAGCCGATGAAGCATATTCAGTGACAGAACAACTGACCATGACAGGAATAAACCGGATACGCCAGAAAATAAATGCTCATGGTATTCCTGTTTATCTCTGTGAAGCATGCGGAAATCCTGTTCCGGAAGCCCGGCGGAAAATATTTCCCGGTGTGACGTTGTGCGTTGAATGTCAGGCGTATCAGGAAAGACAGAGAAAACATTATGCATAAGTCAGTCGCAGAACATAGTGATTTAACTCCGGATGAACATGAGTGGATATTCAGAAAACAGAAATCTTTGTATATGCGCCGGGAAATGGCGCGTTAATTACAGGTATTCCCTTCATGGCTACCGCATTTCTCGCTTTATTTTTCAACTAAGGAATTCATGTGAATAACCCACTTGAGGCCGTCACTCAGGCGGTTAACTCCCTCGTCACAGCACTGAAACTGCCTGACGAATCCGCAAAGGCCAATGAAGTTCTGGGCGAAATGAGCTTCCCGCAGTTCAGCCGTCTGCTGCCGTACCGTGATTACAACCAGGAATCCGGTCTGTTCATGAATGACACCACGATGGGCTTTATGCTGGAAGCCATTCCCATCAATGGGGCGAATGAGTCCATTGTGGAGGCGCTCGACCACATGCTGCGCACCAAACTGCCGCGCGGAGTGCCGTTCTGCATCCATCTGATGTCCAGTCAGCTTGTTGGTGACAGGATTGAATACGGGCTGCGTGAGTTCTCCTGGTCAGGTGAACAGGCTGAACGGTTTAACGCCATTACCCGTGCCTATTATATGAACGCGGCAGCGACACAGTTTCCGCTGCCGGAGGGGATGAATCTGCCCCTGACCCTGCGCCATTACCGGGTATTCTTCTCGTACTGTTCTCCCTCGAAGAAAAAAAGCCGGGCTGACATTCTGGAAATGGAAAACCTGGTGAAAATCATCCGGGCGTCGTTACAGGGGGCCAGTATCACCACACAGGCGGTGGATGCACAGGCCTTTATCGATATTGTCGGGGAGATGATTAACCATAACCCGGACTCCCTGTACCCGAAAAGACGTCAGCTGGACCCGTATTCTGATCTGAATTATCAGTGTGTGGAGGACAGTTTTGATCTGAAGGTCCGGGCGGATTACCTGACGCTGGGGCTGCGTGAGAACGGCAGGAACAGCACAGCCCGTATCCTGAATTTCCATCTGGCCCGTAACCCGGAAATCGCCTTCCTGTGGAACATGGCCGATAACTACAGCAATCTGCTGAACCCGGAAATGTCCATTTCCTGCCCGTTCATCCTGACGCTGACACTGGTGGTGGAAGATCAGGTGAAAACCCACAGTGAAGCCAACCTGAAGTACATGGACCTGGAGAAAAAGTCGAAGACCTCCTATGCCAAATGGTTTCCGTCCGTGGAGAAAGAAGCTAAGGAGTGGGGGGAACTGCGCCAGCGGCTGGGCTCCGGTCAGTCTTCTGTCGTGTCCTACTTCCTTAACATCACAGCATTCTGCAAGGATAACAATGAAACGGCTCTGGAAGTGGAGCAGGACATTCTGAACAGCTTTCGTAAAAACGGTTTTGAGCTGATTTCACCGCGCTTTAACCACATGCGCAATTTCCTGACCTGCCTGCCCTTTATGGCCGGGAAAGGGCTGTTTAAACAGCTGAAAGAGGCCGGTGTGGTTCAGCGCGCAGAGAGCTTTAATGTGGCCAACCTGATGCCGTTAGTGGCGGATAACCCCCTGACACCGGCAGGCCTGCTGGCACCCACCTACCGTAACCAGCTGGCGTTTATCGATATCTTCTTTAAGGGGATGAATAACACCAACTACAACATGGCGGTCTGTGGAACATCCGGGGCCGGTAAAACCGGGTTGATACAGCCACTTATCCGCAGCGTGCTGGACTCCGGGGGCTTTGCCGTGGTGTTCGACATGGGGGATGGCTACAAGTCTTTGTGTGAGAACATGGGGGGCGTATATCTGGACGGTGAAACCCTGCGCTTTAACCCGTTTGCGAACATCACTGATATTGACCAGTCAGCGGAGCGTGTCCGTGACCAGTTGTCGGTGATGGCCAGCCCCAACGGTAACCTGGATGAAGTGCATGAAGGTCTGTTGCTGCAGGCGGTCAGAGCCTCCTGGCTGGCTAAAAAGAAGCAGGCGCGCATTGATGATGTGGTGGATTTCCTGAAAAACGCCCGTGATAACGACCAGTATGTCGAGTCACCGACCATCCGCAGCCGTCTGGACGAAATGATTGTGCTGCTTGACCAGTACACTGCCAACGGCACTTACGGCCGGTATTTTAACTCTGATGAACCGTCCCTGCGGGATGATGCCAGAATGGTGGTGCTGGAGCTGGGTGGGCTGGAAGACCGTCCGTCACTGCTGGTTGCGGTGATGTTCAGCCTTATCATTTACATCGAGAACCGGATGTACCGCACGCCGCGTAACCTCAAGAAACTGAACGTCATTGATGAAGGCTGGCGTCTGCTGGACTTCAAAAATCGTAAAGTTGGTGAGTTTATTCAAAAAGGTTACCGCACCTGTCGCCGTCATACCGGTGCCTATATCACCATCACACAGAACATCGTCGACTTTGACTCTGACAAGGCATCCAGCGCAGCCCGCGCGGCATGGGGTAACTCCTCCTACAAAATTATCCTCAAACAGAGTGCGAAGGAGTTCGCGAAATACAACCAGCTGTATCCGGACCAGTTCCTGCCACTGCAGCGCGACATGATTGGTAAGTTTGGTGCGGCCAAAGACCAGTGGTTCAGTTCCTTCCTGCTGCAGGTGGAGAACCACTCCTCCTGGCACCGTCTGTTTGTGGACCCGTTAAGCCGCGCCATGTACAGCTCTGACGGCCCGGATTTTGAGTTTGTGCAGCAGAAGCGTAAAGAGGGGCTGAGTATTCATGAGGCGGTGTGGCAGCTGGCGTGGAAGAAGTCAGGGCCGGAGATGGCTTCGCTGGAAGCCTGGCTGGAAGAACATGAGAAATACAGGAGTGTTGCATGACCACAACGCAAAAAACGACTGATGTTACAGCCCGTCGATGCAGCCACTGGTGGTGGACGGTGCCGGGATGCCTGGCAATGGTGTTACTGAACGCAGCCGTCAGTTACGGCATTGTCAGACTGAACGCACCGGTGACTGTCGCCTTCAACATGAAGCAGACCGTGGATGCGTTTTTTGACAGCGCCAGTCAGAAACAACTGTCAGAAGCACAGTCAAAAGCCCTTTCAGCGCGTTTTAATACGGCACTGGAAGCCAGCCTGCAGGCGTGGCAGCAGAAACACCACGCGGTCATTCTGGTGTCGCCTGCCGTGGTACAGGGGGCACCGGATATCACCCGGGAAATCCAGCAGGATATCGCCCGGCGAATGAGGGCGGAACCATGAGATGCCGGGGGCTGATTGCCCTGCTGATATGGGGGCAGAGTGTGACCGCCGCCGATCTTGGTACCTGGGGCGATCTGTGGCCGGTAAAGGAGCCGGACATGCTGACGGTGATCATGCAGCGCCTGACGGCACTGGAGCAGTCCGGTGAGATGGGCCGGAAAATGGATGCCTTTAAGGAGCGGGTGATCCGCAACAGTCTGCGGCCCCCTGCCGTGCCCGGTATCGGACGCACGGAGAAATACGGCAGCCGGTTGTTTGACCCGTCCGTCAGACTGGCTGCGGATATCCGGGATAACGAAGGGCGGGTGTTTGCCCGTCAGGGTGAAGTGATGAATCCGCTGCAGTATGTTCCTTTTAACCAGACGCTGTATTTCATCAATGGCGATGATCCGGCGCAGGTGGCCTGGATGAAACGCCAGACGCCGCCCACACTGGAGAGCAAAATTATCCTCGTGCAGGGCAGTATCCCGGAGATGCAGAAGTCTCTGGACAGCCGTGTTTACTTTGACCAGAACGGTGTGCTCTGCCAGCGCCTCGGCATTGATCAGGTCCCGGCACGGGTGAGCGCCGTTCCCGGCGATCGCTTCCTGAAGGTGGAATTTATTCCGGCAGAGGAGGGCAGAAAATGAAGCGAAGCCTGTGGCTGCTGATGTTATTCCTTCTCGCCGGTCATGTCCCTGCAGCGTCTGCGGATTCTGCCTGTGAAGGGCGTTTTGTAAACCCGATCACGGATATCTGCTGGAGCTGTATTTTCCCGCTCTCGCTGGGCAGTATCAAAGTCAGTCAGGGTAAGGTCCCCGACACGGCGAACCCGTCGATGCCCATTCAGATTTGTCCGGCACCGCCGCCGCTGTTCAGGCGTATCGGGCTGGCCATTGGTTACTGGGAGCCGATGGCGCTGACGGATGTCACCCGGTCACCGGGATGCATGGTGAACCTGGGCTTCAGCCTGCCAGCTTTTGGTAAAACGGCACAGGGAACGGCGAAAAAGGATGAGAAGCAGGTGAACGGGGCGTTCTATCACGTTCACTGGTACAAATACCCGCTGACGTACTGGCTGAACATCATCACATCGCTGGGCTGTCTGGAAGGTGGTGACCTGGATATCGCTTATCTTTCTGAAATTGACCCCACCTGGACGGACAGCAGCCTGACCACCATTCTCAATCCGGAAGCTGTCATCTTTGCCAATCCGATAGCACAGGGGGCCTGTGCAGCAGATGCCATTGCCAGCGCCTTTAATATGCCTCTCGATGTTCTGTTCTGGTGTGCCGGTTCGCAGGGCAGCATGTACCCGTTCAATGGCTGGGTGAGTAATGAGTCCAGTCCGTTGCAGTCCTCCCTGCTGGTCAGTGAACGCATGGCGTTCAAGCTGCACCGTCAGGGCATGATTATGGAAACCATCGGGAAAAATAACGCCGTCTGTAATGAATATCCGTCCCCAATCCTGCCCAAAGAACGCTGGCGTTATCAGATGGTGAATATGTATCCGGACAGCGGACAGTGCCACCCGTTCGGGCGCAGTGTGATGCGCTGGGAGACGGGAAAAAATCCGCCCAACACAAAGAAAAACTTCGGCTACCTGATGTGGCGTAAACGTAACTGTGTATTTCTGTAACTTAAACAAAAAGAGGAATATTTTAAATGGAAAAGAAATTAAGCAGTAAATACATTCATATGTATATGAGTATATCCCGAGTGTTCATTCGTTTGACAGGAAATGTATTAAAACTGTTTCCTTTTGCTATGGTGATATGCCCTGTGGTGTGGTTTTATCTTTGCCCTGAACATATTATCTCAGACATTGTTAACGACTGGCAGGATGCAGATACACTGGAAAAAATACTGCTTGTCAAACTGTATCTGAAGACGGTTCTTATTCTGACAGTGGTAAGCGTTGTTGTCTTGTATCTTTCGTCAGATAAGTTTATGCCTGTTAAACGCAGGAAATGAGTCTGGTGGTTCTCATAAATATAACTGTGTGTGCATGTGTACAATATAAGTAAAGGTGCGTTATGGGATTTTTCTCGTTTTTACGAAAGATAAGTAATAAAGAAAAAGGGGTGGTTATCTATGAGAAGCAGTGGTTCTCACTGCTGGAAAAGGTGAGTGCTTTTGATGAGGTCAGACAATGGGCTGAAAGTAATGGTGGAGCATATTATCCTCTGCTGGAGTGTCGTCGGCTTACAGACAGTGAAAATGTCAGGAAATCAGAGGATATACTGAACCGACTGGAGTTTATTGACAGAAGATTTCGGGAATTCATCAGCATTATGTCTGAACATATTAATAATGATAAAACTAAATCCATGTGGGAGAGGGAATTGTCTGAATATCCACCGGAAAAAATATACCAGGTCCGGAGAGAGGGAGAACATCTGTCATTAAAAAATTATGGTGATGATATTACTCTGAACAGAGATACCGCCGTGGCTACGGTGCAGATTACTGTCAGCAGAAAATGCATTACTCAGGAAGAAATGGATGAATTATATGCATTGTCTGAGAGACTGAAAGAAAAGTGCGCCGGTAATTAAATTATATCACTGTGCCGGGAGATGATATGAGCCGGAAAATATTTGAACTTTTTGCCCTGACAGCAGGACTGTTTATTTCTGCCCACGCTTCGGAAAATGTGAATACACCCGAAAACCGCCAGTTCCTGAAGCAGCAGGAAACACTGAGTCAGCAGTTACGTGAAAAACCGGACACACAGCTGCAGGCATGGGCAGAACAGCAGGTCAGGGCGAATCCCCTTCAGCATTCCGATAACCAGTTTCTCGATGAACTGGTCCGTAAACAGCAGGCTGCTCAGAAGGATAAACCACAGCAGGGTGCCGTGTATTTTGTGTCGTTTTCCATACCCGAAGAGGGGCTGAAACGGATGCTGGGAGAAACCCGGCACTACGGTATTCCGGCCACACTGCGGGGTATGGTGAACAACGACCTGAAAGCCACGGCTGAAGCAGTGCTGTCTCTGGTGAAAGACGGTGCGACCGATGGTGTTCAGATTGACCCGACGCTGTTTTCACAGTACGGCATTCGCAGCGTGCCGGCTCTGGTGGTGTTCTGCAGCCAGGGGCACGACATCATCCGGGGAAATCTGCGCGTCAGACAGGCGCTGGAGAAAGTGGCCGCCACAGGAGACTGCCGGCAGGTGGCTCAGGGACTGCTGGACGGCACCGGGGATAAGTCGCAATGAGTTTACCTGCAGGCTATTACCGGATTGACCCGGACATCCGTGCACTGGTGGCCGCGATGAACGTTCACGGATTTCGTACATATGCGTCCTGTCAGGGGCATGGTTTCCCTGTTACAAAGCTGCCGCCTTATATCGCCTTTGCCTGTCCGGTAAAAATGGCTGCCCTTCTGGAGCAGCGACTGCGGCAGGATGCTGAATCAGCAATACCACGTCTGACATGGGGATGGTCGGTGAAGGGGACTTTTAACAGTGATTTTCAGCTTTGCTTCCGGCTTCAGCCTGAAGGCCCTCATCACTGGTATCACCGGTACTGTCGCCGCTCACTGCGTGCAGACTTCAGGACGCTGGTCCGATTAGTGAATCCGTAAATCTGTTCCCGTTAAGGAGGCATTGATGGCGCTGACAAAGAAACAGCGGGAAAAACTGCGTATGAAATTCGGTGGCCGTTGTGCGTACTGCGGCTGTGAACTGCCGGAGAAAGGATGGCATGCCGACCATGTTCAGGCGGTGCTCCGCAAGTCAGAGCAGTGCATGAAGGCTGCAGAAAAGCGCATTTTCAGGCTGAAATCCACCGGTGATGTTTTCAGACCGGAGGCCGACTGTCCGGAAAACCTCGTCCCGGCCTGTGCGCCGTGCAACCTGCTGAAAACAACATATTCGCTGGAGATGTTCAGAACGCAGGTGTCCCTGCAGGTTGAACGGGGGCGAAGAAGCAGCGTGAATTTCAGGACCGCAGAACGGTTCGGGCTGATTCAGGTGGTGAACAAACCAGTCGTGTTCTGGTTTGAGCAATATCAGAGGGAGAGTGAGGTATGAAACGTCTTCTGCCATTGCTGCTGGGGCTGGCAGTCAGTGTGGCACAGGCTGACAGCAACAGTGATTACCGGGCGGGTTCTGATTTTGCCCGTCAGATTCAGGGGCAGGGTACAGGCAGTATTCAGGGCTTTAAGCCACAGGAGAGTATCCCCGGCTATAACGCTAATCCGGACGAGACAAAATATTACGGTGGTGTGACTGCTGGCGGGGATGGCGGCCTGAAAAATGACGGCACCACGGAATGGGCGACCGGTGAAACCGGAAAAACTATCACAGAGTCATTCATGAACAAGCCGAAAGACATTCTGTCACCGGATGCACCGTTCATTCAGACCGGCAGGGATGTGGTGAACAGGGCTGACAGCATTGTAGGAAACACAGGCCAGCAGTGTAGTGCACAGCAGATAAACCGCAGTGAATTTACAAACTATACCTGTGAACGGGACACGATGGTGGAGGAGTTCTGCACACGGACTGCCAGGATCACCGGAGACTGGAAATACACGGATGAATATCGTGAGGTGACGATACCGCACTCACAGTTCCGGTTCAGTATGAACGGGCTGAAACTGGTGTTCAGTGTCACGGCTCCGGTAACCGGTACAGTGGAAAGTGCATCATTGTCTGTATACGCCGCTTTTTTCTTCCTGAATTCTCGTTATACCTTCATGAATTCAACGTTCAATGTTGGCCTGGTAAACGGGCAGTCGGGTACTTTCCCCTTGTCCGGGGCGACAGGTTTGCAGGTGACACAGGGGCAGGTACTGACCGGCAGTGGCTGTACTGCTAACGGTAACTGTCTTTCTGGCGGGAACGGTGACCGACAGGTTTATGAGAAACTAGCCAGCGGCGCGTCCACCTTTACGCTGAAACTCAGGATGAAGGTCCGTGATAAAGAATGGGTTCCACGGGTGGAGTGGGTGGAGAGTTGTCCGTTTAATAAAGCGGATGGCGTGCTGAAAGGTACTGAGTGTTCAGAGCCGGGTGGTACGAAAACCGGAGTGATGGAAGGTAAACCCTGGAGCATCACACAGGCATGCTGGGCATACCGGGATAAATATGTCACTCAGTCCGCAGATAACGGCACCTGTCAGAAATATGTCGATAATCCGGCCTGTACGCTGGCCTCACGTCAGTGCGCGTTTTATTCCGATGAGGGAACCTGTCTGCATGAGTATGCCACGTATTCCTGCGAGTCAAAAACATCAGGAAAAGTGATGGTCTGTGGTGGTGATGTCTTCTGCCTTGACGGTGAATGCGATAAGGCACAGAGCGGAAAAAGCAGTGATTTTGGTGAGGCAGTATCACAGCTGGCTGCGCTTGCCGCCGCAGGTAAGGATGTTGCCGCCCTGAATGGTGTGGATGTCAGGGCTTTCACGGGCGAGGCGAAATTCTGCCGTAAGGCCGCAGCCGGCTTCAGTAACTGCTGTAAGGATGGTGGCTGGGGTCAGGATGTGGGGCTGGCGAAGTGCAACAGTGAAGAAAAGGCACTGGGAAAGGCAAAGGACAACAAACTGACGGTGAGTGTGGGCGAGTTCTGTTCGAAAAAGGTGCTGGGCGTCTGCCTGCAGAAAAAGCGCAGCTACTGCCAGTTTGATTCGAAGCTGGCGCAGATAGTCCAGCAGCAGGGGCGTAACGGGCAGTTGCGTATCGGGTTTGGCAGCGCCAAAAGTCCTGACTGTCGGGGGATTACGGTTGATGAGCTGCAGAAAATTCAGTTCGACAGACTGGATTTCACTAACTTCTACGAAGACCTGATGAATAACCAGAAAATCCCGGACAGTGGCGTTCTGACGCAGAAAGTGAAAGAGCAGATTGCTGACCAGCTGAAACAGGCAGGGCAGTAAGGTATGGGAAACAACCGGGGGAAATGATGAAGGTCATATTCACGTCGAACCGTTTTATTGATTTTCTTATCCGGCTTTTGATTACAGCGATTGTCATTTCCCCGGTAATTATCTGGTCGTGGGATACGGTAAAAGAAACCACGGCAAACGGGATGCTTGCCGCTGCTTTCGTTATCCTTTACTCCGGTGTGCTCCTGTTTATTCTGTATTTTTGTTTTTCTGCCCTGACTGACCTGCAGAAACCTGATGAAAGAAAAAATGATGAAAGGAATGAAGATGAATAAAGCATTACTGCCACTGTTACTCTGCTGCTTTATTTTTCCGGCGTCAGGGAAAGATGCAGGCTGGCAGTGGTATAACGAGAAAATAAATCCGAAGGAAAAAGAAAATAAACCTGTACCTGCAGCCCCCCGTCAGGAGCCGGATATTATGCAGAAACTGGCCGCGCTGCAGACGGCAACAAAGCGGGCGCTGTACGAAGCCATTCTGTATCCCGGTGTGGATAATTTTGTGAAATATTTCCGGCTGCAGAATTACTGGACTCAGCAGGCCGGGCTTTTCACCATGAGTGCTAAAAAGGCCATGCTGGCACATCCCGAACTGGACTATAACCTGCAGTACAGCCATTACAACGGCACGGTACGGAACCAGCTGGCAGCAGACCAGGCGCAGCAGCGACAGGCGATTGCCAGACTGGCAGAGCATTACGGCATTATGTTTTTTTACCGGGGGCAGGAACCCATCGACGGGCAGCTGGCGCAGGTCATTAATGGCTTCAGGGATACCTATGGTCTGAGTGTTATTCCCGTTTCCGTGGATGGCGTGATTAATCCGCTGTTGCCGGATTCCCGGACTGACCAGGGGCAGGCGCAGCGCCTCGGCGTGAAATATTTCCCGGCCATGATGCTGGTTGACCCGAAACAGGGCAGTGTTCGTCCGTTATCATACGGTTTTATTTCGCAGGACGACCTGGCAAAACAGTTCCTGAACGTTTCTGAAGATTTTAAACCGAACTTCTGAATTACGGATATTTTCCGTTCGTCAGTAAATTCCATTAATTCTGAACCTGGTAATAATTCACCATTTATTCCGGTAGTCCCTTATTTAATTCTCTGTATGACAGGAGAGTTTTACTGTGCATAAATATAAATTCTCTTTACCCCGGCTTGATATTACGGGAATGTGGGTATTTTCCCTGGGTGTCTGGTTTCATATCGTCGCCCGTCTTGTTTACAGCAAACCCTGGATGGCTTTTTTTCTGGCGGAGTTGATTGCGGCCATCCTTGTGCTGTTCGGCGCATACCAGGTGCTGGATGCATGGATTGCCCGTGTCAGCCGGGAAGAGCGTGAGGCACTGGAAGCCAGGCAACAGGCCATGATGGCAGAGCAGCAGGAGGGCGGACATGTCTCTCACTAAATTACTGCCGGTCATTTTGTTGATGATGGCCACAGGTGTGCAGGCCTCCACCCGGGATGAAATTGAACGACTCTGGAATCCGCAGGGTATGGCCGCGCAGCCTGCACAACCGGCAGCAGACACGTCAGCCAGGACAGAAAAGCCGGCTCCCCGCTGGTTCCGCCTCAGCAACGGCAGGCAGGTTAACCTGGCCGACTGGAAGGTGGTGCTGTTTATGCAGGGGCATTGCCCTTACTGCCACCAGTTTGACCCGGTACTGAAGCAGTTGGCACAGCAGTACGGCTTTTCCGTTTTTCCCTACACCCTGGATGGTCAGGGGGATACCGCCTTTCCGGAAGCATTACCGGTGCCACCGGACGTGATGCAGACCTTCTTCCCGAATATCCCGGTGGCCACACCGACCACCTTCCTGGTCAACGTCAACACGCTTGAGGCATTACCGCTTTTACAGGGGGCAACGGATGCCGCCGGTTTTATGGCGCGGATGGATACCGTTCTGCAGATGTACGGAGGAAAAAAAGGTGCGAAATAAGCAGGTGGTGTTACTCATTGCCGGAATATCCGGCATCGCGACGGGAATAATCGTCAGCCTGAATATCCCCTTTATCCGTCAGGGGCTTTTTTATCCCGCCAGCCCTGTAGAAATAGTCGTTTCGCTGTGTCTTACCTTTTCTGTTTCTGTTGTGTTTTTTGTGGGGGCAATTGTGGGATGGATTTTGGTGTCTGAAATATATTACAGCCGCATGACCGGTCTGAATGAATCATCAGTAATATCAGAGGAAACTTATAATGACAGCAAACAAAAAGAATCAGGAATTCAAAATCAGAAAAATTAGACGGAATATTGAGTATAGTTTCAGGGATTCTGACAGATATTTTGATTTGTTTATTGTTTTCCTTGTTGCCGGAATTGTTTTATGGGCAGTTATGCACGTTATTTTCGATGTCTGTATTGATTCATGGATGGCCGACCCGAAATTACTTAATTTCCAGTATATGTGGAATGTTCTGATGAAAGTCATTCCGTTTACGTTATGGGCGCTGGCAGCAGGGTTTCTTGTTACATTTTTTCTGTCCCCAATGTGCGAATTAATATTCGGAAATATCATGATATTCCTGCTGAAACGCCGTATGCGCCGGGAGAACACATTAAGGGAGGGCAGCAATAATGCTTCGCATTAAGCCTCTTTTTATTCTTTGTGCCGCCTTACTGACGGTGACGCCTGCAGCGTCAGCGGATGTGAACAGCGACATGAATCAGTTCTTTAACAAGCTGGGCTTCGCCTCCAATACCACACAGTCGGGCGTCTGGCAGGGGCAGGCTGCCGGCTATGCTTACGGCGGCTCCCTGTATGCCCGTACTCAGGTCAAAAATGTTCAGCTGATTTCCATGACGCTGCCGGATATCAATGCCGGATGTGGCGGCATCGATGCCTACCTCGGTTCGTTCAGTTTTATTAATGGCGAGCAGCTGCAGCGTTTTGTTAAGCAGATTATGAGCAATGCTGCCGGTTACTTTTTTGACCTTGCCCTGCAGACAACGGTGCCGGAAATCAAAACCGCAAAAGACTTCCTGCAGAAAATGGCAAGCGACATTAACAGTATGAACCTCAGTTCCTGCCAGGCGGCGCAGGGGATTATTGGCGGGCTTTTCCCCCGGACGCAGGTGTCCCAGCAAAAAGTCTGTCAGGACATTGCCGGTGAGAGCAATATTTTTGCTGACTGGGCGGCTTCCCGGCAGGGATGTACCGTTGGCGGGAAATCTGACAGTGTCAGGGATAAAGCCAGCGACAAGGATAAGGAGCGGGTGACCAAAAACATCAACATCATGTGGAATGCGCTTTCCAAAAACAGAATGTTTGACGGCAACAAAGAGCTGAAAGAGTTTGTGATGACGCTGACCGGCTCACTGGTGTTTGGTCCCAACGGCGAAATCACACCGCTGTCAGCCAGAACCACTGACCGCTCAATTATCCGGGCCATGATGGAAGGCGGCACAGCAAAAATTTATCACTGCAACGATTCTGATAAATGCCTGAAAGTGGTGGCAGACACACCGGTGACCATCAGCCGGGATAATGCACTGAAGTCTCAGATTACTAAACTTCTGGCCAGCATTCAGAACAAGGCGGTCAGTGACACGCCTCTGGATGACAAGGAAAAAGGCTTTATTTCCAGTACCACCATCCCCGTCTTCAAATACCTGGTTGACCCGCAGATGCTCGGAGTTTCCAACAGCATGATTTACCAGCTGACGGACTATATCGGTTACGACATCCTGCTGCAGTACATTCAGGAGCTGATACAGCAGGCCCGGGCGATGGTGGCCACAGGAAATTATGACGAAGCAGTTATCGAACATATTAACGACAACATGAATGATGCCACCCGGCAGATTGCGGCGTTTCAGTCACAGGTGCAGGTACAGCAGGATGCGCTGCTGGTTGTCGATCGTCAGATGAGCTACATGCGTCAGCAGCTTTCCGCCCGCATGCTCAGTCGTTACCAGAACAACTATCACTTCGGAGGGAGCACGCTGTGAATGAAGTTTATGTGATTGCCGGTGGTGAGTGGTTGCGGAATAACCTGAACGCCATTGCCGCCTTTATGGGAACCAGGACGTGGGATTCCATTGAAAAAATTGCGCTCACATTGTCTGTTCTCGCGGTGGCCGTGATGTGGGTACAGCGGCACAACGTGATGGATTTGCTGGGCTGGGTGGCCGTGTTTGTGCTTATCAGCCTGCTGGTTAATGTCCGCACATCGGTGCAGATTATTGATAACAGTGACCTGGTCAAAGTTCACCGGGTGGATAATGTACCGGTCGGACTGGCGATGCCACTTTCACTGACGACCCGTATCGGGCATGCGATGGTGGCAGGTTATGAGATGGTGTTCGCTCAGCCTGACAGCGCCACCTACAGCAAGACAGGCATGCTGTTCGGGGCGAACCTGATTGTGAAAAGCACCGATTTCCTGTCCCGGAATCCGGAAATCATCAATCTGTTTCAGGACTACGTCCAGAACTGCGTGCTGGGTGATATTTACCTGAACCACAAATACACGCTGGAAGACCTGATGGCCTCCGGTGACCCCTACACGCTGATTTTTTCCCGGCCCAGCCCGCTACGGGGCGTTTATGACAGCAATAATAATTTCATAACCTGTAAAGATGCGTCGGTCACGCTGAAAGACAGGCTGAATCTCGATACAAAGACGGGAGGCAAGACCTGGCATTATTATGTGCAGCAGATATTTGGCGGCAGGCCGGACCCTGACCTGTTATTCAGACAACTGGTGAGTGACAGTTACAGTTATTTCTACGGCTCCAGCCAGTCTGCCAGCCAGATTATGCGCCAGAACGTCACCATGAATGCCCTGAAAGAGGGTATCACCAGTAATGCGGCCCGTAACGGTGATACCGCCAGCCTGGTCAGTCTGGCCACGACTTCGTCGATGGAGAAACAGCGTCTGGCACATGTCTCCATTGGTCATGTGCTGATGCGAAACCTGCCGATGGTGCAGACCATTCTGGTGGGCATTACCATTGGTATCTTCCCGCTCCTGGTACTGGCGGCTGTCTTCAACAGACTGACGCTGTCTGTTCTGAGAGGCTATGTGTTTGCTCTGATGTGGTTCCAGACCTGGCCGTTGCTGTATGCCATTCTGAACAGTGCCATGACATTCTATGCAAAGCAGAATGGTGCACCGGTCGTGCTCTCTGAACTCTCTCAGATACAGCTGAAATACTCCGACCTGGCGTCCACTGCCGGATATATATCTGTCATGATACCCCCGTTGTCATGGATGATGGTAAAAGGCCTTGGCGCAGGTTTTTCCAGCGTGTACAGCCATTTCGCTTCCTCTGCTATCAGTCCGACTGCCAGTGCGGCAGGTAGTGTGGTTGACGGTAATTACTCCTACGGCAACATGCAGACGGAAAACGTGAACGGCTTCAGCTGGAGCACCAACAGCACCACGTCGTTTGGTCAGATGATGTACCAGACCGGCAGTGGCGCAACCGCCACACAGACCCGTGACGGTAATATGGTGATGGATGCAAGCGGAGCTATGTCCCGGTTACCGGTCGGCATCAATGCAACGCGTCAGATTGCGGCAGCACAACAGGAAATGTCCCGGGAAGCATCGAACAGAGCAGAAAGTGCCCTGCATGGGTTCAGCAGCAGTATTGCCAGTGCCTGGAACACGCTCAGTCAGTTTGGTTCTAACCGGGGGAGCAGTGATTCTGTCACAGGTGGTGCTGACAGCACCATGAGCGCACAGGACTCCATGATGGCCAGCCGTATGCGCAGTGCAGTGGAAAGCTATGCGAAGGCGCATAATATCAGTAATGAGCAGGCGACAAGAGAACTGGCATCGAGAAGTACAAATGCGTCGCTTGGCCTTTACGGTGATGCTTATGCTAAAGGGCATTTAGGCATAAGTGTATTGGGTAACGGTGGAGGGGTTGGTCTCCAGGCCGGAGCTAAGGCAAGCATTGATGGCAGTGATCTTGACTCACATGAAGCCAGTAGTGGTTCACGGGCCAGCCATGATGCTCGTCATGATATCGATGCCAGAGCTACACAAGACTTTAAAGAGGCCAGCGATTACTTTACCAGCCGCAAAGTCAGTGAATCCGGCAGCCATACTGACAATAATGCCGATTCCCGCGTGGACCAGCTGTCTGCAGCCCTGAACTCAGCGAAACAGAGTTACGACCAGTACACGACGAATATGACCCGCAGCCATGAATATGCTGAAATGGCATCCCGTACTGAAAGCATGAGTGGGCAGATGAGTGAAGATCTGTCGCAACAGTTTGCACAGTATGTGATGAAACACGCACCGCAGGATGCCGAAGCTATTCTGACAAACACCAGTTCACCGGAGATTGCAGAACGCCGCCGGGCGATGGCGTGGTCTTTTGTGCAGGAACAGGTGCAGCCTGGTGTTGATAATGCCTGGCGTGAATCCCGTGGCGATATTGGTAAAGGAATGGAGAGCGTACCTTCGGGTGGTGGCAGCCAGGATATTATTGCTGACCATCAGGGGCATCAGGCCATTATTGATCAAAGAACGCAGGACAGTAATATCCGGAATGATGTAAAACATCAGGTTGATAATATGGTCACAGAATATAAAGGGAATATAGGTGATACTCAGAACAGTATCCGTGGCGAGGAAAATATTGTAAGAGGGCAGTATTCTGAACTACAAAATCATCATAAAACAGAAGCATTAACTCAGAATAATAAATATAATGAAGAAAAGCTGGCTCAGGAAAGAATACCTGGTGCTGATAGTCCGAAAGAGCTTTTAGAGAAAGCAAAGAGTTACCAGCATAAAGAATAATCGTAACATGTTGGGTAGGGTATGGAGAGGCCATGATTACACAACAAATTATCAGTAGTGAGTTGGAAGTTTTAAAGAAACATATTGACTCAGGAGATATTAGAATTCCGTCACTATGGCAGGGATTAAAACCCGGGTTTATAATCATGGGATGGATGATTTTTTGTCCCTTACTAATGTCATTTCTAATAACACAAAAGACAAGTGAAACACTCACTGCTGTGTTAGCCGGAGGATGGCTTGGACTTATTATTCTGTTTATTGTGGCAAGGATTAGAATGTTATATTTCTCTCTGCCGGAAGAATTCCTAAAGACATCATCCGTAATGAGGATTATATCATCAAAACTGAAAGTGTATTTCATTGTGTATATGGGAATTATATTTTTATGGTCTTTTTTAGGTGGAGGGATTATATACGGTTTTGGTGCAATTTTAGTGACGGTTATTATGGCGTTCTTGATTCAATTAGATATCGGTAGATATCAATTTGTTGGTGTTATTGATGCAATCAATAGTTACGTCAAAAACAAGAAGTTATCAAGAGTAAAATAAAAGATATTAGAGAGTAAATATATGATGAAAACAAAAAAACTAATGATGGTTGCACTGGTCAGTTCCACTCTGGTCCTTTCAGGGTGTGGTGCGATGAGCACAGCAATCAAGAAGCGTAACCTTGAGGTGAAGACTCAGATGAGTGAGACCATCTGGCTTGAACCCGCCAGCGAACGCACGGTATTTCTGCAGATCAAAAACACGTCTGATAAAGACATGAGTGGGCTGCAGGGCAAAATTGCTGATGCTGTGAAAGCAAAAGGATATCAGGTGGTGACTTCTCCGGATAAAGCCTACTACTGGATTCAGGCGAATGTGCTGAAGGCCGATAAGATGGATCTGCGGGAATCTCAGGGATGGCTGAACCGTGGTTATGAAGGCGCAGCAGTTGGTGCAGCGTTAGGTGCCGGTATCACCGGATATAATTCCAGTTCTGCCGGTGCCACACTCGGTGTGGGCCTTGCTGCCGGTCTGGTGGGTATGGCTGCAGATGCGATGGTGGAAGATGTGAACTATACCATGATCACGGATGTGCAGATTGCAGAGCGTACTAAGGCAACGGTGACAACGGATAATGTTGCCGCCCTGCGTCAGGGCACATCAGGTGCGAAAATTCAGACCAGTACTGAAACAGGTAACCAGCATAAATACCAGACCCGTGTGGTCTCAAATGCGAACAAGGTTAACCTGAAATTTGAAGAGGCGAAGCCTGTTCTCGAAGACCAGCTGGCCAAATCAATCGCAAATATTCTCTGAACCTCGTCAGGAGGCTGGTCTGACCGGCCTCCTTGCTGACGCCTCGCGTTGCTCGTTGTCCAACCCCGGGACGTAACAAAATAAATTTTGTCACTTCCCGACGTTTCCGAAATAAATATGAAAACACTGAGCGGTTGTGCAAATTCTTTGTGCGACCGTGAAGTGTTGCCGGCGAAGCCGGGATCTTCCGGAGAAAGTCATTATGACATCAGACAATATCGCTGAATATGTTGGTGAGAATAATCAATTTACTGAGAAGCCTGTAACTGAATACCCCCCGGTGATACAGAATAATACAGTGACCACTAAAGACTATCTGTACAGCAATAATATTGATACTGACCTTTTAGTGGTTATCGGAGGGCTTATTGTTATATTGTTTCTCATGATGCTTATCATGTACTTTATTAATTCTCTCAGGCATAAGGAATTAACTGAAATACTGACAAAAATATCTTTTCCTGAAAAATCCGGGAGCAATTCGCTTAAACCGGAAGCGGTCAGCTGTAATTTGTTGTCCCTGTGTGTGCTGGCACCGGTATTCTTTACACCCAGAAAGCTGGCTGAAGTTTCCAGGGAGATCATCGTGGCGAGTGCGCAGGAAATTGCATGGACGCCGGGGAGCAGTCGTATTGATGGCCACCAGGCGGAGAATATCACCTGGGCGATTTCATCGCAGTCTCCTGCCGATAAGTATGATCTCATCAATAAAACGTCCCGTGTTTCTCCTGACAGTGGCCGTTTTTATGAACCGGACACAGTTCTGGATCACCGTGAGCGGGTACGCCTTTTTGTTCAGATCCAGTTTCCGCATGGGAGTGACTGGTCTGAAGTATTGCGCCTGACTGACATTGTTACAGAGAAGGTCTCTTCCGGCAGGGCTGCAGGCGGGTATCACCACCGGCATACAGGGTACACCTGGTCTGTTTCTGTGAATTAACCCCACATCATCCTTTTCTGCCCTGTTCCAGATTTTCCCGGAGTTTCATCATGAGTTTTAACGCAAAGGATATGACCCAGGGCGGTCAGATTGCGTCCATGCGTATCCGCATGTTCAGCCAGATCGCCAATATCATGCTTTACTGCCTGTTTATTTTTTTCTGGATACTCGTTGGTCTGGTTTTATGGGTAAAAATAAGCTGGCAGACGTTTGTGAACGGCTGTATTTACTGGTGGTGTACCACGCTGGAAGGCATGCGGGATTTAATCAAGTCCCAGCCGGTCTATGAGATCCAGTATTACGGCAAAACCTTCCGGATGAATGCTGCTCAGGTACTGCATGATAAATATATGATCTGGTGCGGAGAGCAGCTATGGTCCGCATTCGTTCTGGCCACAGTTGTGGCACTGGTTATTTGCCTGATTACCTTCTTTGTTGTCTCCTGGATTCTGGGGCGTCAGGGTAAACAACAGAGCGAAAATGAAGTCACAGGTGGTCGTCAGCTGACAGACAATCCGAAAGACGTTGCCCGGATGCTGAAAAAAGACGGCAAGGACTCCGATATCCGGATTGGCGACCTGCCGATTATCCGGGATTCTGAAATCCAGAACTTCTGTCTGCACGGCACGGTCGGGGCCGGTAAGTCGGAAGTTATCCGTCGTCTGGCCAACTACGCCCGTCAGCGCGGTGATATGGTGGTGATTTATGACCGTTCAGGGGAATTTGTTAAAAGTTACTATGATCCCTCCATCGATAAGATCCTGAATCCGCTGGATGCCCGCTGTGCCGCCTGGGATTTATGGAAGGAGTGTCTGACACAGCCGGATTTTGATAATACGGCAAATACCCTGATCCCGATGGGCACAAAAGAGGACCCGTTCTGGCAGGGTTCAGGACGTACCATTTTTGCGGAAGCGGCGTACCTGATGCGTAATGACCCCAACCGCAGCTACAGCAAACTGGTGGACACACTGCTTTCCATCAAAATCGAAAAACTGCGTACCTTCCTGCGTAATTCACCGGCGGCCAACCTGGTGGAAGAGAAAATTGAGAAAACGGCGATTTCCATCCGTGCTGTGCTGACCAACTACGTGAAAGCCATCCGTTACCTGCAGGGGATTGAGCATAACGGTGAGTCTTTTACCATCCGTGACTGGATGCGGGGTGTCCGGGAAGATCAGAAAAACGGCTGGCTGTTTATCTCGTCGAATGCCGACACCCATGCCTCCCTGAAGCCGGTGATCTCCATGTGGCTGTCCATTGCCATTCGTGGTCTGCTGGCAATGGGAGAAAACCGTAACCGTCGTGTGTGGTTTTTCTGTGATGAGCTACCCACGTTACACAAACTGCCGGACCTGGTGGAGATCCTGCCGGAAGCCCGTAAGTTCGGTGGCTGTTATGTGTTTGGTATCCAGTCCTATGCCCAGCTGGAAGATATCTACGGTGAGAAAGCGGCTGCCACGCTGTTTGACGTCATGAACACCCGTGCCTTTTTCCGTTCTCCCAGCCATAAGATTGCAGAGTTCGCTGCCGGTGAGATTGGTGAGAAAGAGCACCTGAAAGCCAGCGAGCAGTACTCCTACGGTGCTGATCCGGTACGTGACGGGGTATCGACCGGTAAGGATATGGAGCGCCAGACGCTGGTCAGTTATTCCGACATTCAGTCTCTGCCGGATTTGACCTGTTATGTCACCCTGCCCGGACCGTATCCGGCAGTAAAACTCTCACTGAAATATCAGGCACGTCCGAAGGTTGCCCCTGAGTTTATTCCGCGTGACATCAACCCGGAAATGGAGAACCGCCTGAGCGCCGTACTTGCCGCAAGGGAAGCAGAAGGTCGTCAGATGGCCAGCCTCTTCGAACCGGATGTGCCGGAAGTTGTTTCCGGAGAAGACGTGACTCAGGCTGAACAGCCGCAACAGCCGCAACAGCCGCAACAGCCGCAACAGCCGCAACAGCCGCAACAGCCGCAACAGCCGCAACAGCCGCAACAGCCGGTGTCTCCCGCCATCAACGATAAGAAGTCAGATTCAGGTGTGAATGTTCCGGCAGGGGGGATCGAGCAGGAGCTGAAAATGAAACCGGAAGAAGAGATGGAACAGCAACTGCCACCCGGGATCAGTGAATCCGGTGAAGTGGTGGATATGGCCGCTTATGAGGCATGGCAACAGGAAAATCATCCGGACATCCAGCAGCAGATGCAGCGTCGTGAAGAGGTGAACATTAATGTGCACCGGGAGCGCGGGGAGGATGTTGAGCCGGGAGATGATTTCTGATGATGAGTATCGCGCAGGTCAGATCGGCCGGAAGTGCCGGTAACTATTATACCGACAAGGATAATTACTATGTGCTGGGCAGCATGGGAGAACGCTGGGCCGGCAGGGGGGCTGAACAGCTGGGACTGCAGGGCAGTGTCGATAAGGATGTTTTTACCCGTCTTCTGGAGGGAAGGCTGCCGGACGGAGCGGATCTAAGCCGCATGCAGGATGGCAGTAACAGGCATCGTCCCGGCTACGACCTGACCTTCTCCGCCCCCAAAAGTGTCTCCATGATGGCCATGTTAGGTGGCGATAAGCGCCTGATTGATGCACATAACCAGGCCGTGGACTTTGCTGTTCGTCAGGTGGAGGCGCTGGCCTCCACACGGGTGATGACGGACGGACAGTCAGAAACGGTGCTGACCGGTAATCTGGTGATGGCACTGTTTAACCACGACACTAGTCGCGATCAGGAACCACAGTTACACACGCATGCGGTGGTGGCTAATGTCACGCAGCATAACGGTGAGTGGAAGACACTGAGCAGTGACAAAGTGGGGAAAACGGGGTTCATTGAGAATGTGTACGCTAATCAGATTGCCTTTGGCAGGCTCTATCGGGAAAAACTGAAAGAGCAGGTTGAGGCGCTGGGCTATGAAACCGAAGTGGTGGGTAAGCACGGTATGTGGGAGATGCCGGGCGTACCGGTGGAGGCCTTTTCCGGACGCTCACAGGCTATCCGAGAGGCCGTCGGGGAAGATGCCTCGCTAAAATCCCGGGATGTGGCGGCACTGGATACGCGAAAATCCAAACAGCACGTCGATCCTGAAGTCAGAATGGCTGAATGGATGCAGACGCTGAAGGAAACCGGGTTCGACATCCGGGCATATCGTGACGCGGCGGATCAGCGTGCGGAGAACCGCACGCAGGCGCCCGGGGCTGTTTCACAGGAGGGGCCGGATGTGCAGCAGGCGGTGACACAGGCGATTGCCGGATTAAGTGAACGAAAAGTGCAGTTTACGTACACGGACGTGCTGGCCAGAACAGTCGGCATACTGCCGCCGGAAAATGGTGTGATTGAACGGGCACGCGCCGGTATCGATGAGGCCATCAGCCGTGAGCAACTCATCCCCCTTGACCGTGAGAAGGGGCTGTTCACGTCCGGGATTCATGTGCTCGATGAACTGTCAGTCCGGGCACTCAGTCGCGATATCATGAAACAGAACCGGGTGACCGTACATCCGGAGAAAAGTGTCCCCCGGACGGCCGGCTACAGTGATGCCGTCAGTGTTCTGGCACAGGACCGTCCGTCGCTGGCCATTGTGTCCGGGCAGGGCGGTGCAGCCGGGCAGCGTGAGCGGGTGGCTGAACTGGTCATGATGGCCCGGGAGCAGGGGCGGGAGGTGCAGATTATCGCTGCTGACCGTCGCTCGCAGATGAACCTGAAGCAGGATGAACGGCTGTCCGGTGAGCTGATAACCGGACGTCGTCAGCTGCCGGAAGGCATGGCCTTCACGCCGGGCAGTACTGTTATCGTTGACCAGGGCGAAAAACTCTCCCTGAAAGAGACGTTAACCCTGCTAGACGGTGCCGCACGTCATAACGTACAGGTCCTGATAACCGACAGCGGGCAGCGAACCGGTACAGGCAGTGCGCTGATGGCCATGAAGGATGCCGGGGTTAACATATATCGCTGGCAGGGCGGAGAGCAACGACCGGCAACCATCATCAGTGAACCGGACCGTAATGTCCGCTATGCCCGGCTGGCCGGGGACTTTGCGGCCAGCGTGAAAGCCGGAGAAGAGAGCGTGGCACAGGTCAGCGGGGTACGGGAACAGGCCATACTGACACAGGCCATTCGCAGTGAGCTGAAAACACAGGGCGTGCTCGGACACCCGGAGGTAACCATGACCGCCCTGTCACCGGTCTGGCTGGACAGCCGGAGCCGTTATCTGCGGGATATGTACCGCCCGGGAATGGTGATGGAGCAGTGGAACCCGGAGACACGCAGTCATGACCGCTATGTTATCGACCGGGTGACGGCGCAGAGTCACAGCCTGACCCTGCGGGATGTGCAGGGCGAAACGCAGGTGGTGCGTATTTCCTCCCTGGACAGCAGCTGGTCGCTGTTCCGGCCGGAAAAAATGCCGGTGGCAGACGGCGAGCGACTGAGGGTGACCGGGAAAATTCCCGGACTCCGAGTCTCCGGCGGTGACCGCCTGCAGGTGGCATCCGTCAGTGAAGATGTGATGACGGTTGTTGTGCCGGGGCGGGCTGAACCGGCCTCCCTGCCTGTGAGCGATTCACCGTTCACGGCACTGAAGCTGGAGAATGGCTGGGTGGAAACGCCCGGGCATTCCGTCAGCGACAGTGCGAAGGTTTTTGCCTCCGTCACACAGATGGCAATGGACAAGGCCACCCTGAACGGTCTGGCCCGCAGCGGTCGTGATGTCCGGCTGTATTCCTCACTGGATGAAACCCGTACTGCGGAAAAACTTGCCCGCCATCCGTCCTTTACGGTGGTTTCTGAGCAGATAAAGGCGCGGGCCGGTGAGACATCGCTGGAAACGGCTATCAGTCATCAGAAGTCCGCACTTAACACGCCGGCACAGCAGGCCATTCATCTTGCCCTTCCGGTGGTGGAAAGTAAAAACCTGGCCTTCAGCCATGTGGACCTGCTGACAGAGGCAAAGTCGTTTGCTGCAGAAGGAACCAGTTTTGCTGACCTGGGGCGGGAAATCGATGCGCAGATAAAACGGGGCGATTTACTGCATGTGGATGTGGCAAAAGGTTATGGCACAGACCTGCTGGTTTCCCGTGCGTCGTATGAGGCTGAAAAAAGCATTCTTCGCCATATTCTCGAAGGTAAGGAGGCGGTCACGCCGCTGATGGAGAGAGTACCTGGCGAACTCATGGAGAAACTGACATCAGGACAGCGCGCCGCCACCCGCATGATACTGGAAACGCCCGACCGTTTCACGGTGGTGCAGGGCTATGCCGGTGTGGGTAAGACCACACAGTTCCGGGCGGTGATGTCAGCCGTGAACATGCTGCCGGAGAGTGAGCGTCCCCGTGTCGTTGGGCTGGGCCCCACGCACCGTGCGGTCGGGGAGATGCGCAGCGCCGGCGTGGATGCACAGACACTGGCGTCCTTTCTGCATGACACGCAACTGCAGCAGCGCAGCGGAGAAACGCCGGATTTCAGCAACACGCTGTTCCTGCTCGATGAGAGCTCAATGGTGGGCAATACCGACATGGCACGGGCATACGCCCTGATTGCGGCCGGTGGTGGTCGTGCCGTGGCCAGCGGTGACACGGACCAGCTGCAGGCCATCGCGCCCGGTCAGCCTTTCCGTCTCCAGCAGACGCGCAGTGCTGCCGATGTGGCCATCATGAAGGAGATTGTGCGTCAGACGCCGGAACTGCGGGAGGCGGTATACAGCCTGATTAACCGGGATGTGGAAAGGGCACTGTCCGGGCTTGAGAGTGTGAAACCGTCTCAGGTGCCACGTCAGGAGGGCGCATGGGCACCGGAGCACTCCGTGACGGAGTTCAGTCACAGCCAGGAAGCAAAACTGGCAGAAGCGCAGCAGAAGGCGATGCTGAAAGGCGAGGCTTTCCCGGATGTCCCCATGACACTGTATGAAGCCATTGTCCGCGACTATACCGGCAGGACACCGGAAGCACGGGAGCAGACGCTGATTGTCACGCACCTGAATGAGGACCGGCGCGTGCTGAACAGCATGATTCATGATGCACGGGAAAAGGCCGGTGAGCTGGGAAAAGAGCAGGTCATGGTGCCTGTCCTGAACACAGCGAATATACGTGACGGAGAACTGCGTCGTCTTTCCACCTGGGAGACACATCGGGACGCACTTGCCCTGGTGGATAATGTGTATCACCGGATTGCCGGTATCAGCAGGGATGACGGGCTGATAACCCTGCAGGATGCGGAAGGTAACACGCGGCTGATTTCGCCCCGGGAGGCGGTGGCTGAAGGTGTCACACTGTACACCCCGGACAAAATCCGGGTGGGGACCGGTGACCGGATGCGCTTCACGAAGAGTGACCGGGAGCGTGGTTATGTGGCCAACAGCGTCTGGACGGTGACAGCGGTATCCGGTGACAGTGTCACGCTGTCGGACGGACAGCAGACCCGGGTGATTCGCCCCGCCCAGGAGCAGGCAGAGCAACATATTGACCTGGCCTATGCCATCACCGCCCACGGTGCGCAGGGTGCGAGTGAAACCTTTGCCATTGCGCTTGAAGGCACGGAAGGTAACCGGAAACTGATGGCCGGCTTTGAGTCAGCCTACGTGGCCCTGTCGCGTATGAAGCAGCATGTGCAGGTGTACACCGATAACCGTCAGGGCTGGACGGATGCCATTAACAATGCCGTACAGAAAGGAACTGCCCACGATGTGCTGGAGCCGAAACCGGACCGGGAGGTCATGAATGCAGAGCGGCTGTTTAGTACGGCGCGGGAGCTGCGGGACGTGGCGGCAGGGCGTGCCGTTCTTCGTCAGGCGGGGCTTGCCGGGGGAGACAGTCCTGCACGGTTTATTGCACCGGGGCGTAAATATCCACAGCCGTATGTGGCACTGCCGGCGTTTGACCGTAACGGCAAATCAGCCGGTATCTGGCTGAACCCGCTGACCTCGGATGATGGAAACGGGCTGCGGGGATTCAGTGGTGAAGGCCGTGTGAAAGGCAGCGGGGATGCGCAGTTCGTGGCCCTGCAGGGCAGCCGTAACGGAGAAAGCCTGCTGGCTGATAATATGCAGGATGGTGTCCGGATTGCCCGTGATAATCCTGACAGTGGTGTGGTGGTAAGAATCGCCGGTGAAGGCCGTCCGTGGAATCCCGGTGCCATCACCGGTGGCCGCGTGTGGGGGGATATCCCGGACAACAGCGTCCAGCCGGGAGCCGGAAATGGCGAGCCGGTCACGGCAGAGGTACTGGCACAGCGGCAGGCTGAAGAGGCCATCCGCCGTGAAACGGAACGCCGTGCGGATGAAATTGTCCGTAAAATGGCAGAGAACAAACCTGACCTGCCGGATGGCAAAACAGAGCAGGCTGTCAGGGAGATTGCCGGGCAGGTGCGTGAGCGGGCTGCCATAACTGAACGGGAAACTGCGCTGCCGGAGAGTGTGCTGCGTGAACCACAACGGGAGCGGGAAGCGGTCCGGGAGGTTGCCCGGGAAAATCTGCTGCAGGAGCGTCTGCAGCAGATGGAGCGGGATATGGTCCGTGACCTGCAGAAAGAGAAAACCCTGGGCGGAGACTGATACAGGAAGGCAAACGCTGATGACAACGGATAACACGAACACGACACGTAACGATTCACTGGCTGCCCGGACCGATACCTGGTTGCAGTCGTTGCTGGTCTGGTCACCCGGACAGCGGGATATCATCAAAACGGTGGCACTGGTGCTGATGGTACTGGACCACATCAATCTGATATTCCAGCTGAAGCAGGAATGGATGTTTCTGGCCGGGCGTGGAGCCTTTCCGCTGTTTGCCCTGGTGTGGGGGCTGAATCTGTCCCGTCATGCGCATATCCGGCAACCGGCCATTAACCGGCTGTGGGGATGGGGGATTATTGCCCAGTTCGCATATTATCTGGCAGGCTTTCCCTGGTATGAGGGGAATATCCTGTTTGCCTTTGCAGTGGCGGCACAGGTGCTGACGTGGTGTGAAACGCGCAGTGGGTGGCGTACAGCAGCGGCCATTCTTCTGATGGCGCTGTGGGGGCCTTTGTCCGGCACCAGTTACGGCATTGCCGGGCTGCTGATGCTGGCAGTCAGCCACCGGCTGTACCGGGCGGAAGACAGAGCGGAACGTCTGGCGCTGGTCGCCTGCCTGCTGGCTGTTATTCCGGCGCTTAACCTTGCCACCAGTGATGCAGCGGCGGTGGCCGGTCTTGTGATGACGGTGCTGACCGTTGGTCTGGTGTCGTGTGCAGGAAAATCATTACCCCGTTTCTGGCCCGGGGATTTTTTCCCGGTATTCTACGCCTGTCATCTGGCTGTGCTGGGCGTTCTGGCGCTGTGACGGGTGTGGTATCTTTGACCGCAAGAGGATGATTCGTCAGAGGCAGAACACAGCATGACAGAGCAGAAGCGACCGGTACTGACACTGAAGCGGAAAACGGAAGGGGAGACGCCTGTCCGCAGGCGGAAAACCATCATCAATGTCACCACGCCACCAAAGTGGAAGGTGAAAAAGCAGAAGCTGGCCGAGAAAGCAGCCCGGGAAGCAGAGCTGGCGGCAAAAAAAGCGCAGGCCAGACAGGCACTGTCCATTTATCTGAATCTGCCCACGCTGGATGAGGCCGTGAATACCCTGAAACCCTGGTGGCCGGGATTGTTTGACGGTGACACGCCCCGGCTTCTGGCCTGCGGTATCCGGGACGTGTTACTGGAAGACGTGGCGCAGCGGAATATCCCGCTCTCGCATAAAAAACTGCGCAGGGCGCTGAAGGCCATCACCCGTTCAGAAAGCTATCTGTGTGCCATGAAAGCCGGTGCCTGCCGGTATGACACGGAAGGGTATGTGACGGAGCATATTTCTCAGGAGGAGGAAGCGTATGCGGCAGCGCGTCTGGATAAAATCCGCCGCCAGAACCGGATAAAGGCAGAACTTCAGGCCGTGCTTGATGAGAAATAAAAAAAAGCCTCCATCAGAGAGGAGGCAGGGAAATAAGGCTTAAAAGGAAATAACTTCCGTACCCGAAAGGAAGCCAATTCAGTAGATTATTTAACACCATAATACTGACGGGTTAAAGAGGAGTGATAAAGATGAATGGATTCAGAAACAGTTCACGGAACGGTCAGGTCTGGCGCTGGCAGCGTGCCGGAAGCCGTGCCGTCAGCCTGGAGGTCAGGGGATTCCGGAAGGAGGCCGCTGAAGCGTGGCTCCTGGCTGCCCGTGTTGCTCCCCGTACAGACTGGCAGCAGTTTGCACGGCAGAGAGCCGAACGCTGTCAGCGACGGAGATAATGAAAAAAAACGGCAAAAAAAAGACTTCCCCTGAGCAAAGGAGGCCAAAAATCATTCATAGCGTATTACTGACATTGAATGAATGCTCTGTACATCAACCCTGTGAAGCTACCACCGGTTAATGCCGGGAGGTTGCGGGAAGAAAGATAATACACAGTCATTACGTGGTTAATATCTGTCAGAATGTTTTTTGTGACCATAAACTGTCAGATGGATAAAAAAGACCGTCATGTGACGGTCAGTGTTGTCCTGTCAGGGACAAATGCATTCAGTAAGGAGAGCAAAATAATAACATCACGTTGCCCGGCTGTTAATATCAGGCGATGTTAAGTGTTATTTATGACTCTTTTATCTGGTTGTGAAGTCTGTTAATCAGGAAGAGAAAATGGCGACCGGAAAATCAGAGAAGCAACAGGTGATTGCCTTTATCGATTACGAGAACTGCAGTAACCTGACAGAAATTTCCTTAAATATATATACGGAGTTAATTATATTCGCGGGTGCGAAACAGAATAATGTGGCACTGCCAGTAAACGCTTTCCCTGAAGCAGTAAAAATCACACTCCGGCATGTCAGTGAAGTCTCCCGGAACAATGTTGATTTTCATCTGGTGCTGGAGCTGGGGCAGTGTGTATGCCACTACGGGCCGGAGAAGGAATACCATATTGTTTCCGCTGACAAGGGATATGACGGTATTGTCCGGACACTGCAGGCGCGCGGGATTCGCTGCCGTCGCGTCTCCCCGGATAAGGCGTCATCAGTAAAGATGGCTGCACCCGACATGGATATCGTTATCCGGTGGGCAAACAAAATTCAACAGGCAGCGCGGGAGGTTCGTAATATGCCGGTAACAGAAAAGACATTTAATAATTATTTAAAATCACAGATGCGCGGTGAATGGCGTGATGTCCTGACCAGAGGTATCCGGGATGAACTGGTCCGTCGCGGGGTAATGAAAATTCAGGGGAATAAAATCATCTGGTAAGACTGCCAGAATAAAATGATATTTATTTTATTTATAAAAACAGAAAGGTCGAAAATCAATAATGGCATTTATTTCCATGACAAGACAGAAAGCGCCGTACAGATATGCAAGCAAGACCCGGTTATCGATAAGACGAACAGACTCAGGCTCTGCCGGGTGTTATGTGACGGTTGCCGTTCGGGGGAAGCAGGAATTTATTATTGCTGAACTTGATTCAGAAATCCGGAAAATCAGGCTGAAACTGACGGACTCCTATGAAGAAGGGGTAAGGCTGTCTTCGGGCACGTTTACGCTTCCGGCCAGATTCTGCCGGGAAATACTGCCGGACGACGTCAGGAGTATCACCATTATTCTGGAAAAAAGCGACGATGAGTGGTGGTACGGGAGTTACTGATATGTGGCAGAACTCCGGACACTGACGCCTTCGCGTTGCTCAGTTGTCCAACCCCGGAAACGGGAAAAAGCAAGTTTTCCCCGCTCCCGGCGTTTCTGCAATAAAAAGCAGGGGCATGGAGGTCGTCGTAACCAGACAGGAATGTGGTATTATCGCGGCGGGTGTCTGAGCCTTTCTGGTTCAGGCAAGACGCAGGTACCAGAAATGCGAAGACCCCACTCGTTAATCCATTAACTCGTGAGGTCTGCATGAAGTACTTAGCACTACTGATTGTAGCCTCTTCTTTGCAGAGAGGTCAAAGTTTATGACGAAATATGCCCTTATCGGGTTGCTCGCCGTGTGTGCCACGGTATTGTGTTTTTCACTGATATTCAGGGAACGGTTATGTGAACTGAATATTCACAGGGGAAATACAGTGGTGCAGGTAACTCTGGCCTACGAAGCACGGAAGTAAGCTGCCGGGCGGGGACGGAAGTCCCCGCTTTCCGGAAGTGTGAGGTATTTCAGGGGCAGACACCCGACATGCCAGAAACAGCCGGTCCCGCCCGGGGCCGGCATCCAGGTTAAGGCATTTCCTGTTTTTCAGTCATTTCATCATCAAAATCACATTAAACGGTCGTAATCAGACATGATTTGT
